# Supplementary material for: Quorum Sensing via Autoinducer‐2 Promotes Colonisation and Host Adaptation in B. bifidum PRL2010
Source: Microb Biotechnol. 2025 Sep 15;18(9):e70231. doi: 10.1111/1751-7915.70231 (PMC12436685; doi:10.1111/1751-7915.70231)
Supplement: Supplementary file 4 — Data S1. [file MBT2-18-e70231-s001.xlsx]

## Sheet: Table_S1
Table S1: List of primers used for RT-PCR. First six genes were tested to investigate the gene expression of Caco-2/HT29-MTX cell line monolayer after the contact with the mutant and wt strains. Other seven couples were designed on PRL2010 genome and they were used on wt and mutant to verify transcriptomic data.
Primer name	Annotation	Forward primer sequence (5'-3')	Reverse primer sequence (5'-3')
MUC1	Mucin-C1	CTTCCTGCTGCTGCTCCTCAC	CTCTGGGTAGCCGAAGTCTCC
MUC17	Mucin-17	TCTCAGCACGTTAGGACAGGT	TCGAGGTCATCTCAGGGTTGG
MUC5B	Mucin-5B	GCCGACAGCAGCTTCACCGT	TTGAGGAACACGCCGCCGTC
TNF-α	Tumor Necrosis Factor-alfa	ATGAG ACTGAAAGCATGATCC	GAGGGCTGATTAGAGAGAGGTC
IL-10	Interleukin-10	TCAAGGCGCATGTGAACTCC	GATGTCAAACTCACTCATGGCT
IL-12	Interleukin-12	CTCCTGGACCACCTCAGTTTG	GGTGAAGGCATGGGAACATT
BBPR_RS00165	LacI family DNA-binding transcriptional regulator	CGGACGAGGTCAAGGTCA TT	GGAAGAATCGACGAGAGCGG
BBPR_RS08925	TadA , ATPase, T2SS/T4P/T4SS family	CGTTGCTGAGGAATCTGGTG	TCCTCAACGGTGACGATACG
BBPR_RS05740	TrkA family potassium uptake protein	GAGCGCGTCACATCATCAAC	GTGGATCTTGACGACGGTGT
BBPR_RS04805	Type II toxin-antitoxin system HipA family toxin	TGGAGACTTCACACCGCATC	GGTCATGCGCATGGTCAATC
BBPR_RS09110	Molecular chaperone DnaK	GTAAGTCCGGCGAGATCCTG	CCACTTCTTGCCGTCGATCT
BBPR_RS08700	GH1, 6-phospho-beta-glucosidase	GCTACAAGGACCTGGTGACC	TGATGCCGGAGTTCGTGTAC
BBPR_RS06690	Ferric_uptake_regulator_family	GCAGAAGGATGCCGTGATGG	CAACTGCCGATACACTGTGG

## Sheet: Table_S2
Table S2: BlastP analysis results of the tracement of the luxS gene diffusion in bifidobacterial strains. Strains with and % identity less than 79.87% were highlighted in red.
GCA Genome	% identity	Length	Mismatch	Gap number	Query start	Query end	Sequnce start	Sequence end	E-value	Species
	92.121	495	39	0	1	495	5697	5203	0	Bifidobacterium sp.
	92.121	495	39	0	1	495	2645	2151	0	Bifidobacterium sp.
GCA_000741095.1	90.244	164	13	1	1	161	1	164	1.3e-114	Bifidobacterium actinocoloniiforme DSM 22766 DSM 22766
	82.151	465	83	0	19	483	157929	157465	2.91e-130	Bifidobacterium adolescentis
GCA_018378575.1	98.78	164	2	0	1	164	1	164	6.02e-127	Bifidobacterium adolescentis
GCA_018381815.1	85.366	164	21	1	1	161	1	164	4.72e-109	Bifidobacterium adolescentis
GCA_025992735.1	89.157	166	16	1	1	166	1	164	9.62e-114	Bifidobacterium adolescentis
GCA_025992935.1	89.024	164	15	1	1	161	1	164	1.97e-113	Bifidobacterium adolescentis
GCA_035434605.1	89.157	166	16	1	1	166	1	164	9.62e-114	Bifidobacterium adolescentis
GCA_035435405.1	89.024	164	15	1	1	161	1	164	1.97e-113	Bifidobacterium adolescentis
GCA_035436085.1	98.171	164	3	0	1	164	1	164	9.67e-126	Bifidobacterium adolescentis
GCA_036297485.1	89.157	166	16	1	1	166	1	164	9.62e-114	Bifidobacterium adolescentis
GCA_036307005.1	88.889	36	4	0	2	37	129	164	2.81e-23	Bifidobacterium adolescentis
GCA_037045485.1	89.157	166	16	1	1	166	1	164	9.62e-114	Bifidobacterium adolescentis
GCA_028198595.1	89.024	164	15	1	1	161	1	164	1.97e-113	Bifidobacterium adolescentis 1001262st1_A3_1001262B_160229
GCA_028199085.1	89.024	164	15	1	1	161	1	164	1.97e-113	Bifidobacterium adolescentis 1001262st1_E11_1001262B_160229
GCA_028198635.1	89.024	164	15	1	1	161	1	164	1.97e-113	Bifidobacterium adolescentis 1001262st1_H9_1001262B_160229
GCA_028199135.1	89.024	164	15	1	1	161	1	164	1.97e-113	Bifidobacterium adolescentis 1001270st2_A7_1001270J_160509
GCA_028199125.1	89.024	164	15	1	1	161	1	164	1.97e-113	Bifidobacterium adolescentis 1001270st2_D7_1001270J_160509
GCA_028199115.1	89.024	164	15	1	1	161	1	164	1.97e-113	Bifidobacterium adolescentis 1001270st2_E8_1001270J_160509
GCA_028199075.1	89.024	164	15	1	1	161	1	164	1.97e-113	Bifidobacterium adolescentis 1001270st2_H4_1001270J_160509
GCA_028198645.1	89.024	164	15	1	1	161	1	164	1.97e-113	Bifidobacterium adolescentis 1001271st1_E2_1001271B_151109
GCA_039912825.1	88.415	164	16	1	1	161	1	164	3.9e-112	Bifidobacterium adolescentis 1001271st2_H1_1001271B_150615
GCA_028198695.1	89.024	164	15	1	1	161	1	164	1.97e-113	Bifidobacterium adolescentis 1001275st1_H9_1001275B_160808
GCA_028198475.1	89.024	164	15	1	1	161	1	164	1.97e-113	Bifidobacterium adolescentis 1001283st1_B10_1001283B150304_161114
GCA_028199035.1	89.024	164	15	1	1	161	1	164	1.97e-113	Bifidobacterium adolescentis 1001283st1_B2_1001285I_161205
GCA_028198995.1	89.024	164	15	1	1	161	1	164	1.97e-113	Bifidobacterium adolescentis 1001283st1_B3_1001287H_170206
GCA_028198975.1	89.024	164	15	1	1	161	1	164	1.97e-113	Bifidobacterium adolescentis 1001283st1_D1_1001285H_161024
GCA_028198655.1	89.024	164	15	1	1	161	1	164	1.97e-113	Bifidobacterium adolescentis 1001283st1_D4_1001283B150210_160208
GCA_028198615.1	89.024	164	15	1	1	161	1	164	1.97e-113	Bifidobacterium adolescentis 1001283st1_E1_1001283B150225_161107
GCA_028198445.1	89.024	164	15	1	1	161	1	164	1.97e-113	Bifidobacterium adolescentis 1001283st1_E11_1001285I_161205
GCA_028198525.1	89.024	164	15	1	1	161	1	164	1.97e-113	Bifidobacterium adolescentis 1001283st1_E2_1001283B150217_161031
GCA_028198275.1	83.537	164	27	0	1	164	1	164	9.86e-108	Bifidobacterium adolescentis 1001283st1_E5_1001283B150210_160208
GCA_028198575.1	89.024	164	15	1	1	161	1	164	1.97e-113	Bifidobacterium adolescentis 1001283st1_E5_1001283B150217_161031
GCA_028198515.1	89.024	164	15	1	1	161	1	164	1.97e-113	Bifidobacterium adolescentis 1001283st1_F7_1001287H_170206
GCA_028198535.1	89.024	164	15	1	1	161	1	164	1.97e-113	Bifidobacterium adolescentis 1001283st1_G1_1001283B150210_160208
GCA_028198435.1	89.024	164	15	1	1	161	1	164	1.97e-113	Bifidobacterium adolescentis 1001283st1_G1_1001285H_161024
GCA_028198795.1	88.415	164	16	1	1	161	1	164	3.9e-112	Bifidobacterium adolescentis 1001283st1_G7_1001283B150225_161107
GCA_028198845.1	88.415	164	16	1	1	161	1	164	3.9e-112	Bifidobacterium adolescentis 1001283st1_G9_1001283B150225_161107
GCA_028198735.1	89.024	164	15	1	1	161	1	164	1.97e-113	Bifidobacterium adolescentis 1001283st1_H5_1001283B150304_161114
GCA_028198805.1	89.024	164	15	1	1	161	1	164	1.97e-113	Bifidobacterium adolescentis 1001283st1_H8_1001283B150210_160208
GCA_028198415.1	88.415	164	16	1	1	161	1	164	3.9e-112	Bifidobacterium adolescentis 1001283st1_H8_1001285H_161024
GCA_028198385.1	88.415	164	16	1	1	161	1	164	3.9e-112	Bifidobacterium adolescentis 1001713st1_A10_1001713B170214_170313
GCA_028198375.1	88.415	164	16	1	1	161	1	164	3.9e-112	Bifidobacterium adolescentis 1001713st1_A3_1001713B170214_170313
GCA_028198285.1	89.024	164	15	1	1	161	1	164	1.97e-113	Bifidobacterium adolescentis 1001713st1_B1_1001713B170207_170306
GCA_028198355.1	88.415	164	16	1	1	161	1	164	3.9e-112	Bifidobacterium adolescentis 1001713st1_C4_1001713B170207_170306
GCA_028198335.1	89.024	164	15	1	1	161	1	164	1.97e-113	Bifidobacterium adolescentis 1001713st1_H6_1001713B170214_170313
GCA_028198315.1	88.415	164	16	1	1	161	1	164	3.9e-112	Bifidobacterium adolescentis 1025st1_C4_1025SCRN_200924
GCA_028198935.1	88.415	164	16	1	1	161	1	164	3.9e-112	Bifidobacterium adolescentis 1025st1_G6_1025SCRN_200924
GCA_028198715.1	88.415	164	16	1	1	161	1	164	3.9e-112	Bifidobacterium adolescentis 1025st1_H11_1025SCRN_200924
GCA_028198915.1	88.415	164	16	1	1	161	1	164	3.9e-112	Bifidobacterium adolescentis 1028st1_A6_1028SCRN_200821
GCA_028198835.1	89.024	164	15	1	1	161	1	164	1.97e-113	Bifidobacterium adolescentis 1028st1_B1_1028SCRN_200821
GCA_028198885.1	88.415	164	16	1	1	161	1	164	3.9e-112	Bifidobacterium adolescentis 1028st1_F5_1028SCRN_200821
GCA_028198765.1	89.024	164	15	1	1	161	1	164	1.97e-113	Bifidobacterium adolescentis 1028st1_G12_1028SCRN_200821
GCA_028198875.1	89.024	164	15	1	1	161	1	164	1.97e-113	Bifidobacterium adolescentis 1028st1_H9_1028SCRN_200821
GCA_001010915.1	82.39	159	28	0	2	160	6	164	4.45e-105	Bifidobacterium adolescentis 150
GCA_002075965.1	87.342	158	20	0	4	161	7	164	3.24e-110	Bifidobacterium adolescentis 1892B
GCA_039839955.1	88.415	164	16	1	1	161	1	164	3.9e-112	Bifidobacterium adolescentis 2217st1_B11_2217SCRN_200827
GCA_028198755.1	89.024	164	15	1	1	161	1	164	1.97e-113	Bifidobacterium adolescentis 2217st1_D9_2217SCRN_200827
GCA_039839925.1	85.366	164	21	1	1	161	1	164	4.72e-109	Bifidobacterium adolescentis 2226st1_C1_2226SCRN_200925
GCA_028206125.1	89.024	164	15	1	1	161	1	164	1.97e-113	Bifidobacterium adolescentis 2226st1_D3_2226SCRN_200925
GCA_039845465.1	89.024	164	15	1	1	161	1	164	1.97e-113	Bifidobacterium adolescentis 2226st1_D5_2226SCRN_200925
GCA_028206585.1	89.024	164	15	1	1	161	1	164	1.97e-113	Bifidobacterium adolescentis 2226st1_D7_2226SCRN_200925
GCA_028206645.1	88.415	164	16	1	1	161	1	164	3.9e-112	Bifidobacterium adolescentis 2226st1_H1_2226SCRN_200925
GCA_000737885.1	81.646	158	29	0	3	160	7	164	3.39e-103	Bifidobacterium adolescentis 22L
GCA_001406455.1	88.415	164	16	1	1	161	1	164	8.12e-113	Bifidobacterium adolescentis 2789STDY5608824
GCA_001406735.1	89.024	164	15	1	1	161	1	164	1.97e-113	Bifidobacterium adolescentis 2789STDY5608862
GCA_001406215.1	90.244	164	13	1	1	161	1	164	1.3e-114	Bifidobacterium adolescentis 2789STDY5834850
GCA_002107925.1	90.244	164	13	1	1	161	1	164	1.3e-114	Bifidobacterium adolescentis 42B
GCA_003030905.1	88.82	161	18	0	7	167	4	164	2.19e-110	Bifidobacterium adolescentis 45302
GCA_019972965.1	90.244	164	13	1	1	161	1	164	1.3e-114	Bifidobacterium adolescentis 45384
GCA_002108015.1	88.415	164	16	1	1	161	1	164	3.9e-112	Bifidobacterium adolescentis 487B
GCA_003429385.1	89.157	166	16	1	1	166	1	164	9.62e-114	Bifidobacterium adolescentis 6
GCA_002108035.2	89.024	164	15	1	1	161	1	164	1.97e-113	Bifidobacterium adolescentis 703B
GCA_002107955.1	89.024	164	15	1	1	161	1	164	1.97e-113	Bifidobacterium adolescentis 70B
GCA_028204755.1	88.415	164	16	1	1	161	1	164	3.9e-112	Bifidobacterium adolescentis A10_h1001713B170204_200309
GCA_028204835.1	89.024	164	15	1	1	161	1	164	1.97e-113	Bifidobacterium adolescentis A4_h1001283B150217_200217
GCA_039913645.1	89.024	164	15	1	1	161	1	164	1.97e-113	Bifidobacterium adolescentis A5_h1001262B_191106
GCA_028205635.1	89.024	164	15	1	1	161	1	164	1.97e-113	Bifidobacterium adolescentis A5_h1001283B150217_200217
GCA_028205435.1	89.024	164	15	1	1	161	1	164	1.97e-113	Bifidobacterium adolescentis A5_hBSD2780061687_210209
GCA_028204465.1	88.415	164	16	1	1	161	1	164	3.9e-112	Bifidobacterium adolescentis A6_h1001262B_191106
GCA_028204775.1	88.415	164	16	1	1	161	1	164	3.9e-112	Bifidobacterium adolescentis A9_h1001713B170204_200309
GCA_002108045.1	89.024	164	15	1	1	161	1	164	1.97e-113	Bifidobacterium adolescentis AD2-8
GCA_003465205.1	85.366	164	21	1	1	161	1	164	4.72e-109	Bifidobacterium adolescentis AF14-56
GCA_003464325.1	85.366	164	21	1	1	161	1	164	4.72e-109	Bifidobacterium adolescentis AF15-3
GCA_003458805.1	98.78	164	2	0	1	164	1	164	9.97e-127	Bifidobacterium adolescentis AF21-27
	82.151	465	83	0	19	483	644118	644582	2.91e-130	Bifidobacterium adolescentis AF28-4AC
GCA_003473345.1	98.171	164	3	0	1	164	1	164	1.71e-125	Bifidobacterium adolescentis AF45-19
GCA_002107975.1	88.415	164	16	1	1	161	1	164	7.52e-113	Bifidobacterium adolescentis AL12-4
GCA_002108075.1	89.024	164	15	1	1	161	1	164	1.97e-113	Bifidobacterium adolescentis AL46-2
GCA_002108095.1	89.024	164	15	1	1	161	1	164	1.97e-113	Bifidobacterium adolescentis AL46-7
GCA_003472265.1	89.024	164	15	1	1	161	1	164	1.97e-113	Bifidobacterium adolescentis AM12-20
GCA_003472245.1	89.024	164	15	1	1	161	1	164	1.97e-113	Bifidobacterium adolescentis AM12-59
GCA_003473105.1	85.366	164	21	1	1	161	1	164	4.72e-109	Bifidobacterium adolescentis AM13-11
GCA_003472095.1	98.171	164	3	0	1	164	1	164	9.67e-126	Bifidobacterium adolescentis AM14-37
GCA_003469145.1	98.171	164	3	0	1	164	1	164	9.67e-126	Bifidobacterium adolescentis AM34-11
GCA_003468385.1	98.171	164	3	0	1	164	1	164	9.67e-126	Bifidobacterium adolescentis AM36-3AC
GCA_003467335.1	85.366	164	21	1	1	161	1	164	4.72e-109	Bifidobacterium adolescentis AM41-17
GCA_000010425.1	98.171	164	3	0	1	164	1	164	9.67e-126	Bifidobacterium adolescentis ATCC 15703 ATCC 15703
GCA_039913695.1	89.024	164	15	1	1	161	1	164	1.97e-113	Bifidobacterium adolescentis B1_h1001262B_191106
GCA_028204735.1	88.415	164	16	1	1	161	1	164	3.9e-112	Bifidobacterium adolescentis B1_h1001713B170204_200309
GCA_028205185.1	89.024	164	15	1	1	161	1	164	1.97e-113	Bifidobacterium adolescentis B1_hBSD2780061687b_210117
GCA_028204435.1	89.024	164	15	1	1	161	1	164	1.97e-113	Bifidobacterium adolescentis B10_h1001262B_191106
GCA_028205455.1	89.024	164	15	1	1	161	1	164	1.97e-113	Bifidobacterium adolescentis B11_hBSD2780061687_210209
GCA_028204575.1	89.024	164	15	1	1	161	1	164	1.97e-113	Bifidobacterium adolescentis B4_h1001713B170204_200309
GCA_039914235.1	89.024	164	15	1	1	161	1	164	1.97e-113	Bifidobacterium adolescentis B4_hBSD2780061687_210209
GCA_028204895.1	89.024	164	15	1	1	161	1	164	1.97e-113	Bifidobacterium adolescentis B5_h1001283B150217_200217
GCA_028204185.1	89.157	166	16	1	1	166	1	164	9.62e-114	Bifidobacterium adolescentis B7_h1001262B_191106
GCA_028205275.1	89.024	164	15	1	1	161	1	164	1.97e-113	Bifidobacterium adolescentis B8_hBSD2780061687_210209
GCA_028205685.1	89.024	164	15	1	1	161	1	164	1.97e-113	Bifidobacterium adolescentis B9_h1001283B150217_200217
GCA_000817995.1	89.157	166	16	1	1	166	1	164	9.62e-114	Bifidobacterium adolescentis BBMN23
GCA_013249115.1	98.78	164	2	0	1	164	1	164	5.89e-127	Bifidobacterium adolescentis BIO5485
GCA_009095475.1	89.024	164	15	1	1	161	1	164	1.97e-113	Bifidobacterium adolescentis BIOML-A1
GCA_009148905.1	89.024	164	15	1	1	161	1	164	1.97e-113	Bifidobacterium adolescentis BIOML-A10
GCA_009094185.1	89.024	164	15	1	1	161	1	164	1.97e-113	Bifidobacterium adolescentis BIOML-A100
GCA_009094165.1	89.024	164	15	1	1	161	1	164	1.97e-113	Bifidobacterium adolescentis BIOML-A101
GCA_009094125.1	89.024	164	15	1	1	161	1	164	1.97e-113	Bifidobacterium adolescentis BIOML-A102
GCA_009094095.1	89.024	164	15	1	1	161	1	164	1.97e-113	Bifidobacterium adolescentis BIOML-A103
GCA_009094115.1	89.024	164	15	1	1	161	1	164	1.97e-113	Bifidobacterium adolescentis BIOML-A104
GCA_009094075.1	89.024	164	15	1	1	161	1	164	1.97e-113	Bifidobacterium adolescentis BIOML-A105
GCA_009093265.1	89.024	164	15	1	1	161	1	164	1.97e-113	Bifidobacterium adolescentis BIOML-A106
GCA_009093365.1	89.024	164	15	1	1	161	1	164	1.97e-113	Bifidobacterium adolescentis BIOML-A107
GCA_009093385.1	89.024	164	15	1	1	161	1	164	1.97e-113	Bifidobacterium adolescentis BIOML-A108
GCA_009095355.1	89.024	164	15	1	1	161	1	164	1.97e-113	Bifidobacterium adolescentis BIOML-A11
GCA_009093345.1	89.024	164	15	1	1	161	1	164	1.97e-113	Bifidobacterium adolescentis BIOML-A110
GCA_009093295.1	89.024	164	15	1	1	161	1	164	1.97e-113	Bifidobacterium adolescentis BIOML-A111
GCA_009094045.1	89.024	164	15	1	1	161	1	164	1.97e-113	Bifidobacterium adolescentis BIOML-A112
GCA_009148265.1	89.024	164	15	1	1	161	1	164	1.97e-113	Bifidobacterium adolescentis BIOML-A113
GCA_009094035.1	89.024	164	15	1	1	161	1	164	1.97e-113	Bifidobacterium adolescentis BIOML-A114
GCA_009094005.1	89.024	164	15	1	1	161	1	164	1.97e-113	Bifidobacterium adolescentis BIOML-A115
GCA_009093975.1	89.024	164	15	1	1	161	1	164	1.97e-113	Bifidobacterium adolescentis BIOML-A116
GCA_009093985.1	89.024	164	15	1	1	161	1	164	1.97e-113	Bifidobacterium adolescentis BIOML-A117
GCA_009093925.1	89.024	164	15	1	1	161	1	164	1.97e-113	Bifidobacterium adolescentis BIOML-A118
GCA_009095335.1	89.024	164	15	1	1	161	1	164	1.97e-113	Bifidobacterium adolescentis BIOML-A12
GCA_009093885.1	89.024	164	15	1	1	161	1	164	1.97e-113	Bifidobacterium adolescentis BIOML-A120
GCA_009093845.1	89.024	164	15	1	1	161	1	164	1.97e-113	Bifidobacterium adolescentis BIOML-A121
GCA_009093875.1	89.024	164	15	1	1	161	1	164	1.97e-113	Bifidobacterium adolescentis BIOML-A122
GCA_009093805.1	89.024	164	15	1	1	161	1	164	1.97e-113	Bifidobacterium adolescentis BIOML-A123
GCA_009093795.1	89.024	164	15	1	1	161	1	164	1.97e-113	Bifidobacterium adolescentis BIOML-A124
GCA_009093745.1	89.024	164	15	1	1	161	1	164	1.97e-113	Bifidobacterium adolescentis BIOML-A125
GCA_009093255.1	89.024	164	15	1	1	161	1	164	1.97e-113	Bifidobacterium adolescentis BIOML-A126
GCA_009153215.1	89.024	164	15	1	1	161	1	164	1.97e-113	Bifidobacterium adolescentis BIOML-A127
GCA_009095555.1	89.024	164	15	1	1	161	1	164	1.97e-113	Bifidobacterium adolescentis BIOML-A128
GCA_009093245.1	89.024	164	15	1	1	161	1	164	1.97e-113	Bifidobacterium adolescentis BIOML-A129
GCA_009093735.1	89.024	164	15	1	1	161	1	164	1.97e-113	Bifidobacterium adolescentis BIOML-A13
GCA_009093185.1	92.638	163	12	0	23	185	2	164	6.81e-119	Bifidobacterium adolescentis BIOML-A130
GCA_009077745.1	89.024	164	15	1	1	161	1	164	1.97e-113	Bifidobacterium adolescentis BIOML-A131
GCA_009077715.1	89.024	164	15	1	1	161	1	164	1.97e-113	Bifidobacterium adolescentis BIOML-A132
GCA_009093725.1	89.024	164	15	1	1	161	1	164	1.97e-113	Bifidobacterium adolescentis BIOML-A133
GCA_009077675.1	89.024	164	15	1	1	161	1	164	1.97e-113	Bifidobacterium adolescentis BIOML-A134
GCA_009077655.1	89.024	164	15	1	1	161	1	164	1.97e-113	Bifidobacterium adolescentis BIOML-A135
GCA_009077645.1	89.024	164	15	1	1	161	1	164	1.97e-113	Bifidobacterium adolescentis BIOML-A136
GCA_009077615.1	89.024	164	15	1	1	161	1	164	1.97e-113	Bifidobacterium adolescentis BIOML-A137
GCA_009077625.1	89.024	164	15	1	1	161	1	164	1.97e-113	Bifidobacterium adolescentis BIOML-A138
GCA_009077585.1	89.024	164	15	1	1	161	1	164	1.97e-113	Bifidobacterium adolescentis BIOML-A139
GCA_009095605.1	89.024	164	15	1	1	161	1	164	1.97e-113	Bifidobacterium adolescentis BIOML-A14
GCA_009077555.1	89.024	164	15	1	1	161	1	164	1.97e-113	Bifidobacterium adolescentis BIOML-A140
GCA_009077515.1	89.024	164	15	1	1	161	1	164	1.97e-113	Bifidobacterium adolescentis BIOML-A141
GCA_009077535.1	89.024	164	15	1	1	161	1	164	1.97e-113	Bifidobacterium adolescentis BIOML-A142
GCA_009077545.1	89.024	164	15	1	1	161	1	164	1.97e-113	Bifidobacterium adolescentis BIOML-A143
GCA_009077475.1	89.024	164	15	1	1	161	1	164	1.97e-113	Bifidobacterium adolescentis BIOML-A144
GCA_009076465.1	89.024	164	15	1	1	161	1	164	1.97e-113	Bifidobacterium adolescentis BIOML-A146
GCA_009076315.1	89.024	164	15	1	1	161	1	164	1.97e-113	Bifidobacterium adolescentis BIOML-A147
GCA_009076505.1	89.024	164	15	1	1	161	1	164	1.97e-113	Bifidobacterium adolescentis BIOML-A148
GCA_009076415.1	89.024	164	15	1	1	161	1	164	1.97e-113	Bifidobacterium adolescentis BIOML-A149
GCA_009093675.1	89.024	164	15	1	1	161	1	164	1.97e-113	Bifidobacterium adolescentis BIOML-A15
GCA_009077435.1	89.024	164	15	1	1	161	1	164	1.97e-113	Bifidobacterium adolescentis BIOML-A150
GCA_009076565.1	89.024	164	15	1	1	161	1	164	1.97e-113	Bifidobacterium adolescentis BIOML-A151
GCA_009077445.1	89.024	164	15	1	1	161	1	164	1.97e-113	Bifidobacterium adolescentis BIOML-A152
GCA_009077455.1	89.024	164	15	1	1	161	1	164	1.97e-113	Bifidobacterium adolescentis BIOML-A153
GCA_009077425.1	89.024	164	15	1	1	161	1	164	1.97e-113	Bifidobacterium adolescentis BIOML-A154
GCA_009077375.1	89.024	164	15	1	1	161	1	164	1.97e-113	Bifidobacterium adolescentis BIOML-A155
GCA_009077385.1	89.024	164	15	1	1	161	1	164	1.97e-113	Bifidobacterium adolescentis BIOML-A156
GCA_009077345.1	89.024	164	15	1	1	161	1	164	1.97e-113	Bifidobacterium adolescentis BIOML-A157
GCA_009077335.1	89.024	164	15	1	1	161	1	164	1.97e-113	Bifidobacterium adolescentis BIOML-A158
GCA_009077325.1	89.024	164	15	1	1	161	1	164	1.97e-113	Bifidobacterium adolescentis BIOML-A159
GCA_009095575.1	89.024	164	15	1	1	161	1	164	1.97e-113	Bifidobacterium adolescentis BIOML-A16
GCA_009077285.1	89.024	164	15	1	1	161	1	164	1.97e-113	Bifidobacterium adolescentis BIOML-A160
GCA_009077295.1	89.024	164	15	1	1	161	1	164	1.97e-113	Bifidobacterium adolescentis BIOML-A161
GCA_009077265.1	89.024	164	15	1	1	161	1	164	1.97e-113	Bifidobacterium adolescentis BIOML-A162
GCA_009077235.1	89.024	164	15	1	1	161	1	164	1.97e-113	Bifidobacterium adolescentis BIOML-A163
GCA_009077225.1	89.024	164	15	1	1	161	1	164	1.97e-113	Bifidobacterium adolescentis BIOML-A164
GCA_009076045.1	89.024	164	15	1	1	161	1	164	1.97e-113	Bifidobacterium adolescentis BIOML-A165
GCA_009076145.1	89.024	164	15	1	1	161	1	164	1.97e-113	Bifidobacterium adolescentis BIOML-A166
GCA_009076125.1	89.024	164	15	1	1	161	1	164	1.97e-113	Bifidobacterium adolescentis BIOML-A167
GCA_009076225.1	89.024	164	15	1	1	161	1	164	1.97e-113	Bifidobacterium adolescentis BIOML-A168
GCA_009076155.1	89.024	164	15	1	1	161	1	164	1.97e-113	Bifidobacterium adolescentis BIOML-A169
GCA_009093655.1	89.024	164	15	1	1	161	1	164	1.97e-113	Bifidobacterium adolescentis BIOML-A17
GCA_009076095.1	89.024	164	15	1	1	161	1	164	1.97e-113	Bifidobacterium adolescentis BIOML-A170
GCA_009077185.1	89.024	164	15	1	1	161	1	164	1.97e-113	Bifidobacterium adolescentis BIOML-A171
GCA_009077155.1	89.024	164	15	1	1	161	1	164	1.97e-113	Bifidobacterium adolescentis BIOML-A172
GCA_009077145.1	89.024	164	15	1	1	161	1	164	1.97e-113	Bifidobacterium adolescentis BIOML-A173
GCA_009077135.1	89.024	164	15	1	1	161	1	164	1.97e-113	Bifidobacterium adolescentis BIOML-A174
GCA_009077125.1	89.024	164	15	1	1	161	1	164	1.97e-113	Bifidobacterium adolescentis BIOML-A175
GCA_009077075.1	89.024	164	15	1	1	161	1	164	1.97e-113	Bifidobacterium adolescentis BIOML-A176
GCA_009077045.1	89.024	164	15	1	1	161	1	164	1.97e-113	Bifidobacterium adolescentis BIOML-A177
GCA_009077055.1	89.024	164	15	1	1	161	1	164	1.97e-113	Bifidobacterium adolescentis BIOML-A178
GCA_009076975.1	89.024	164	15	1	1	161	1	164	1.97e-113	Bifidobacterium adolescentis BIOML-A179
GCA_009095365.1	89.024	164	15	1	1	161	1	164	1.97e-113	Bifidobacterium adolescentis BIOML-A18
GCA_009077015.1	89.024	164	15	1	1	161	1	164	1.97e-113	Bifidobacterium adolescentis BIOML-A180
GCA_009076985.1	89.024	164	15	1	1	161	1	164	1.97e-113	Bifidobacterium adolescentis BIOML-A181
GCA_009077005.1	89.024	164	15	1	1	161	1	164	1.97e-113	Bifidobacterium adolescentis BIOML-A182
GCA_009076885.1	89.024	164	15	1	1	161	1	164	1.97e-113	Bifidobacterium adolescentis BIOML-A183
GCA_009147285.1	89.024	164	15	1	1	161	1	164	1.97e-113	Bifidobacterium adolescentis BIOML-A184
GCA_009076015.1	89.024	164	15	1	1	161	1	164	1.97e-113	Bifidobacterium adolescentis BIOML-A185
GCA_009075995.1	89.024	164	15	1	1	161	1	164	1.97e-113	Bifidobacterium adolescentis BIOML-A186
GCA_009078175.1	89.024	164	15	1	1	161	1	164	1.97e-113	Bifidobacterium adolescentis BIOML-A187
GCA_009075895.1	89.024	164	15	1	1	161	1	164	1.97e-113	Bifidobacterium adolescentis BIOML-A188
GCA_009078255.1	89.024	164	15	1	1	161	1	164	1.97e-113	Bifidobacterium adolescentis BIOML-A189
GCA_009095325.1	89.024	164	15	1	1	161	1	164	1.97e-113	Bifidobacterium adolescentis BIOML-A19
GCA_009076925.1	89.024	164	15	1	1	161	1	164	1.97e-113	Bifidobacterium adolescentis BIOML-A190
GCA_009076895.1	89.024	164	15	1	1	161	1	164	1.97e-113	Bifidobacterium adolescentis BIOML-A191
GCA_009076915.1	89.024	164	15	1	1	161	1	164	1.97e-113	Bifidobacterium adolescentis BIOML-A192
GCA_009076905.1	89.024	164	15	1	1	161	1	164	1.97e-113	Bifidobacterium adolescentis BIOML-A193
GCA_009076805.1	89.024	164	15	1	1	161	1	164	1.97e-113	Bifidobacterium adolescentis BIOML-A194
GCA_009076795.1	89.024	164	15	1	1	161	1	164	1.97e-113	Bifidobacterium adolescentis BIOML-A195
GCA_009076825.1	89.024	164	15	1	1	161	1	164	1.97e-113	Bifidobacterium adolescentis BIOML-A196
GCA_009076815.1	89.024	164	15	1	1	161	1	164	1.97e-113	Bifidobacterium adolescentis BIOML-A197
GCA_009076785.1	89.024	164	15	1	1	161	1	164	1.97e-113	Bifidobacterium adolescentis BIOML-A198
GCA_009076755.1	89.024	164	15	1	1	161	1	164	1.97e-113	Bifidobacterium adolescentis BIOML-A199
GCA_009095535.1	89.024	164	15	1	1	161	1	164	1.97e-113	Bifidobacterium adolescentis BIOML-A2
GCA_009095245.1	89.024	164	15	1	1	161	1	164	1.97e-113	Bifidobacterium adolescentis BIOML-A20
GCA_009076725.1	89.024	164	15	1	1	161	1	164	1.97e-113	Bifidobacterium adolescentis BIOML-A200
GCA_009076715.1	89.024	164	15	1	1	161	1	164	1.97e-113	Bifidobacterium adolescentis BIOML-A201
GCA_009076695.1	89.024	164	15	1	1	161	1	164	1.97e-113	Bifidobacterium adolescentis BIOML-A202
GCA_009076675.1	89.024	164	15	1	1	161	1	164	1.97e-113	Bifidobacterium adolescentis BIOML-A203
GCA_009076625.1	89.024	164	15	1	1	161	1	164	1.97e-113	Bifidobacterium adolescentis BIOML-A204
GCA_009077845.1	89.157	166	16	1	1	166	1	164	9.62e-114	Bifidobacterium adolescentis BIOML-A205
GCA_009077825.1	89.024	164	15	1	1	161	1	164	1.97e-113	Bifidobacterium adolescentis BIOML-A206
GCA_009077765.1	89.024	164	15	1	1	161	1	164	1.97e-113	Bifidobacterium adolescentis BIOML-A207
GCA_009076655.1	89.024	164	15	1	1	161	1	164	1.97e-113	Bifidobacterium adolescentis BIOML-A208
GCA_009075815.1	89.157	166	16	1	1	166	1	164	9.62e-114	Bifidobacterium adolescentis BIOML-A209
GCA_009095265.1	89.024	164	15	1	1	161	1	164	1.97e-113	Bifidobacterium adolescentis BIOML-A21
GCA_009076595.1	89.024	164	15	1	1	161	1	164	1.97e-113	Bifidobacterium adolescentis BIOML-A210
GCA_009076425.1	89.024	164	15	1	1	161	1	164	1.97e-113	Bifidobacterium adolescentis BIOML-A211
GCA_009076585.1	89.024	164	15	1	1	161	1	164	1.97e-113	Bifidobacterium adolescentis BIOML-A212
GCA_009076535.1	89.024	164	15	1	1	161	1	164	1.97e-113	Bifidobacterium adolescentis BIOML-A213
GCA_009076575.1	89.024	164	15	1	1	161	1	164	1.97e-113	Bifidobacterium adolescentis BIOML-A214
GCA_009076515.1	89.024	164	15	1	1	161	1	164	1.97e-113	Bifidobacterium adolescentis BIOML-A215
GCA_009076445.1	89.024	164	15	1	1	161	1	164	1.97e-113	Bifidobacterium adolescentis BIOML-A216
GCA_009076405.1	89.024	164	15	1	1	161	1	164	1.97e-113	Bifidobacterium adolescentis BIOML-A217
GCA_009076345.1	89.024	164	15	1	1	161	1	164	1.97e-113	Bifidobacterium adolescentis BIOML-A218
GCA_009076355.1	89.024	164	15	1	1	161	1	164	1.97e-113	Bifidobacterium adolescentis BIOML-A219
GCA_009095255.1	89.024	164	15	1	1	161	1	164	1.97e-113	Bifidobacterium adolescentis BIOML-A22
GCA_009076335.1	89.024	164	15	1	1	161	1	164	1.97e-113	Bifidobacterium adolescentis BIOML-A220
GCA_009076265.1	89.024	164	15	1	1	161	1	164	1.97e-113	Bifidobacterium adolescentis BIOML-A221
GCA_009076275.1	89.024	164	15	1	1	161	1	164	1.97e-113	Bifidobacterium adolescentis BIOML-A222
GCA_009076185.1	89.024	164	15	1	1	161	1	164	1.97e-113	Bifidobacterium adolescentis BIOML-A223
GCA_009077785.1	89.024	164	15	1	1	161	1	164	1.97e-113	Bifidobacterium adolescentis BIOML-A224
GCA_009076245.1	89.024	164	15	1	1	161	1	164	1.97e-113	Bifidobacterium adolescentis BIOML-A225
GCA_009077935.1	90.244	164	13	1	1	161	1	164	1.3e-114	Bifidobacterium adolescentis BIOML-A226
GCA_009075795.1	90.244	164	13	1	1	161	1	164	1.3e-114	Bifidobacterium adolescentis BIOML-A227
GCA_009078025.1	90.244	164	13	1	1	161	1	164	1.3e-114	Bifidobacterium adolescentis BIOML-A228
GCA_009076235.1	89.024	164	15	1	1	161	1	164	1.97e-113	Bifidobacterium adolescentis BIOML-A229
GCA_009095235.1	89.024	164	15	1	1	161	1	164	1.97e-113	Bifidobacterium adolescentis BIOML-A23
GCA_009076025.1	89.024	164	15	1	1	161	1	164	1.97e-113	Bifidobacterium adolescentis BIOML-A230
GCA_009076115.1	89.024	164	15	1	1	161	1	164	1.97e-113	Bifidobacterium adolescentis BIOML-A231
GCA_009075975.1	89.024	164	15	1	1	161	1	164	1.97e-113	Bifidobacterium adolescentis BIOML-A232
GCA_009076055.1	89.024	164	15	1	1	161	1	164	1.97e-113	Bifidobacterium adolescentis BIOML-A233
GCA_009075935.1	89.024	164	15	1	1	161	1	164	1.97e-113	Bifidobacterium adolescentis BIOML-A234
GCA_009075915.1	89.024	164	15	1	1	161	1	164	1.97e-113	Bifidobacterium adolescentis BIOML-A235
GCA_009075925.1	89.024	164	15	1	1	161	1	164	1.97e-113	Bifidobacterium adolescentis BIOML-A236
GCA_009147295.1	89.024	164	15	1	1	161	1	164	1.97e-113	Bifidobacterium adolescentis BIOML-A237
GCA_009078235.1	89.024	164	15	1	1	161	1	164	1.97e-113	Bifidobacterium adolescentis BIOML-A238
GCA_009078245.1	89.024	164	15	1	1	161	1	164	1.97e-113	Bifidobacterium adolescentis BIOML-A239
GCA_009095225.1	89.024	164	15	1	1	161	1	164	1.97e-113	Bifidobacterium adolescentis BIOML-A24
GCA_009078225.1	89.024	164	15	1	1	161	1	164	1.97e-113	Bifidobacterium adolescentis BIOML-A240
GCA_009077905.1	89.024	164	15	1	1	161	1	164	1.97e-113	Bifidobacterium adolescentis BIOML-A241
GCA_009078185.1	89.024	164	15	1	1	161	1	164	1.97e-113	Bifidobacterium adolescentis BIOML-A242
GCA_009078155.1	89.024	164	15	1	1	161	1	164	1.97e-113	Bifidobacterium adolescentis BIOML-A243
GCA_009078135.1	90.244	164	13	1	1	161	1	164	1.3e-114	Bifidobacterium adolescentis BIOML-A244
GCA_009075885.1	89.157	166	16	1	1	166	1	164	9.62e-114	Bifidobacterium adolescentis BIOML-A245
GCA_009147345.1	89.024	164	15	1	1	161	1	164	1.97e-113	Bifidobacterium adolescentis BIOML-A246
GCA_009077755.1	89.024	164	15	1	1	161	1	164	1.97e-113	Bifidobacterium adolescentis BIOML-A247
GCA_009077875.1	89.024	164	15	1	1	161	1	164	1.97e-113	Bifidobacterium adolescentis BIOML-A248
GCA_009095155.1	89.024	164	15	1	1	161	1	164	1.97e-113	Bifidobacterium adolescentis BIOML-A25
GCA_009095165.1	89.024	164	15	1	1	161	1	164	1.97e-113	Bifidobacterium adolescentis BIOML-A26
GCA_009095145.1	89.024	164	15	1	1	161	1	164	1.97e-113	Bifidobacterium adolescentis BIOML-A27
GCA_009095135.1	89.024	164	15	1	1	161	1	164	1.97e-113	Bifidobacterium adolescentis BIOML-A28
GCA_009095115.1	89.024	164	15	1	1	161	1	164	1.97e-113	Bifidobacterium adolescentis BIOML-A29
GCA_009095485.1	89.024	164	15	1	1	161	1	164	1.97e-113	Bifidobacterium adolescentis BIOML-A3
GCA_009095065.1	89.024	164	15	1	1	161	1	164	1.97e-113	Bifidobacterium adolescentis BIOML-A30
GCA_009148235.1	89.024	164	15	1	1	161	1	164	1.97e-113	Bifidobacterium adolescentis BIOML-A31
GCA_009095055.1	89.024	164	15	1	1	161	1	164	1.97e-113	Bifidobacterium adolescentis BIOML-A32
GCA_009093645.1	89.024	164	15	1	1	161	1	164	1.97e-113	Bifidobacterium adolescentis BIOML-A33
GCA_009093625.1	89.024	164	15	1	1	161	1	164	1.97e-113	Bifidobacterium adolescentis BIOML-A34
GCA_009093585.1	89.024	164	15	1	1	161	1	164	1.97e-113	Bifidobacterium adolescentis BIOML-A35
GCA_009095005.1	89.024	164	15	1	1	161	1	164	1.97e-113	Bifidobacterium adolescentis BIOML-A36
GCA_009095045.1	89.024	164	15	1	1	161	1	164	1.97e-113	Bifidobacterium adolescentis BIOML-A37
GCA_009094985.1	89.024	164	15	1	1	161	1	164	1.97e-113	Bifidobacterium adolescentis BIOML-A38
GCA_009094995.1	89.024	164	15	1	1	161	1	164	1.97e-113	Bifidobacterium adolescentis BIOML-A39
GCA_009095465.1	89.024	164	15	1	1	161	1	164	1.97e-113	Bifidobacterium adolescentis BIOML-A4
GCA_009094965.1	89.024	164	15	1	1	161	1	164	1.97e-113	Bifidobacterium adolescentis BIOML-A40
GCA_009094955.1	89.024	164	15	1	1	161	1	164	1.97e-113	Bifidobacterium adolescentis BIOML-A41
GCA_009094905.1	89.024	164	15	1	1	161	1	164	1.97e-113	Bifidobacterium adolescentis BIOML-A42
GCA_009094895.1	89.024	164	15	1	1	161	1	164	1.97e-113	Bifidobacterium adolescentis BIOML-A43
GCA_009094885.1	89.024	164	15	1	1	161	1	164	1.97e-113	Bifidobacterium adolescentis BIOML-A44
GCA_009094875.1	89.024	164	15	1	1	161	1	164	1.97e-113	Bifidobacterium adolescentis BIOML-A45
GCA_009094805.1	89.024	164	15	1	1	161	1	164	1.97e-113	Bifidobacterium adolescentis BIOML-A46
GCA_009094855.1	89.024	164	15	1	1	161	1	164	1.97e-113	Bifidobacterium adolescentis BIOML-A47
GCA_009094795.1	89.024	164	15	1	1	161	1	164	1.97e-113	Bifidobacterium adolescentis BIOML-A48
GCA_009094775.1	89.024	164	15	1	1	161	1	164	1.97e-113	Bifidobacterium adolescentis BIOML-A49
GCA_009094705.1	89.024	164	15	1	1	161	1	164	1.97e-113	Bifidobacterium adolescentis BIOML-A50
GCA_009094745.1	89.024	164	15	1	1	161	1	164	1.97e-113	Bifidobacterium adolescentis BIOML-A51
GCA_009093575.1	89.024	164	15	1	1	161	1	164	1.97e-113	Bifidobacterium adolescentis BIOML-A52
GCA_009148205.1	89.024	164	15	1	1	161	1	164	1.97e-113	Bifidobacterium adolescentis BIOML-A53
GCA_009093195.1	89.024	164	15	1	1	161	1	164	1.97e-113	Bifidobacterium adolescentis BIOML-A54
GCA_009148305.1	89.024	164	15	1	1	161	1	164	1.97e-113	Bifidobacterium adolescentis BIOML-A55
GCA_009094765.1	89.024	164	15	1	1	161	1	164	1.97e-113	Bifidobacterium adolescentis BIOML-A56
GCA_009094695.1	89.024	164	15	1	1	161	1	164	1.97e-113	Bifidobacterium adolescentis BIOML-A57
GCA_009094655.1	89.024	164	15	1	1	161	1	164	1.97e-113	Bifidobacterium adolescentis BIOML-A59
GCA_009095455.1	89.024	164	15	1	1	161	1	164	1.97e-113	Bifidobacterium adolescentis BIOML-A6
GCA_009094675.1	89.024	164	15	1	1	161	1	164	1.97e-113	Bifidobacterium adolescentis BIOML-A60
GCA_009094645.1	89.024	164	15	1	1	161	1	164	1.97e-113	Bifidobacterium adolescentis BIOML-A61
GCA_009148315.1	89.024	164	15	1	1	161	1	164	1.97e-113	Bifidobacterium adolescentis BIOML-A62
GCA_009094615.1	89.024	164	15	1	1	161	1	164	1.97e-113	Bifidobacterium adolescentis BIOML-A63
GCA_009094585.1	89.024	164	15	1	1	161	1	164	1.97e-113	Bifidobacterium adolescentis BIOML-A65
GCA_009094575.1	89.024	164	15	1	1	161	1	164	1.97e-113	Bifidobacterium adolescentis BIOML-A66
GCA_009093465.1	89.024	164	15	1	1	161	1	164	1.97e-113	Bifidobacterium adolescentis BIOML-A68
GCA_009093535.1	89.024	164	15	1	1	161	1	164	1.97e-113	Bifidobacterium adolescentis BIOML-A69
GCA_009095425.1	89.024	164	15	1	1	161	1	164	1.97e-113	Bifidobacterium adolescentis BIOML-A7
GCA_009093515.1	89.024	164	15	1	1	161	1	164	1.97e-113	Bifidobacterium adolescentis BIOML-A70
GCA_009093555.1	89.024	164	15	1	1	161	1	164	1.97e-113	Bifidobacterium adolescentis BIOML-A71
GCA_009093475.1	89.024	164	15	1	1	161	1	164	1.97e-113	Bifidobacterium adolescentis BIOML-A72
GCA_009093455.1	89.024	164	15	1	1	161	1	164	1.97e-113	Bifidobacterium adolescentis BIOML-A73
GCA_009094565.1	89.024	164	15	1	1	161	1	164	1.97e-113	Bifidobacterium adolescentis BIOML-A74
GCA_009094545.1	89.024	164	15	1	1	161	1	164	1.97e-113	Bifidobacterium adolescentis BIOML-A75
GCA_009148275.1	89.024	164	15	1	1	161	1	164	1.97e-113	Bifidobacterium adolescentis BIOML-A76
GCA_009094495.1	89.024	164	15	1	1	161	1	164	1.97e-113	Bifidobacterium adolescentis BIOML-A77
GCA_009094515.1	89.024	164	15	1	1	161	1	164	1.97e-113	Bifidobacterium adolescentis BIOML-A78
GCA_009094425.1	89.024	164	15	1	1	161	1	164	1.97e-113	Bifidobacterium adolescentis BIOML-A79
GCA_009095375.1	89.024	164	15	1	1	161	1	164	1.97e-113	Bifidobacterium adolescentis BIOML-A8
GCA_009094485.1	89.024	164	15	1	1	161	1	164	1.97e-113	Bifidobacterium adolescentis BIOML-A80
GCA_009094475.1	89.024	164	15	1	1	161	1	164	1.97e-113	Bifidobacterium adolescentis BIOML-A81
GCA_009094365.1	89.024	164	15	1	1	161	1	164	1.97e-113	Bifidobacterium adolescentis BIOML-A82
GCA_009094405.1	89.024	164	15	1	1	161	1	164	1.97e-113	Bifidobacterium adolescentis BIOML-A83
GCA_009094415.1	89.024	164	15	1	1	161	1	164	1.97e-113	Bifidobacterium adolescentis BIOML-A84
GCA_009094355.1	89.024	164	15	1	1	161	1	164	1.97e-113	Bifidobacterium adolescentis BIOML-A85
GCA_009094325.1	89.024	164	15	1	1	161	1	164	1.97e-113	Bifidobacterium adolescentis BIOML-A86
GCA_009153245.1	89.024	164	15	1	1	161	1	164	1.97e-113	Bifidobacterium adolescentis BIOML-A87
GCA_009093375.1	89.024	164	15	1	1	161	1	164	1.97e-113	Bifidobacterium adolescentis BIOML-A88
GCA_009093495.1	89.024	164	15	1	1	161	1	164	1.97e-113	Bifidobacterium adolescentis BIOML-A89
GCA_009095395.1	89.024	164	15	1	1	161	1	164	1.97e-113	Bifidobacterium adolescentis BIOML-A9
GCA_009095615.1	89.024	164	15	1	1	161	1	164	1.97e-113	Bifidobacterium adolescentis BIOML-A90
GCA_009093435.1	89.024	164	15	1	1	161	1	164	1.97e-113	Bifidobacterium adolescentis BIOML-A91
GCA_009093315.1	89.024	164	15	1	1	161	1	164	1.97e-113	Bifidobacterium adolescentis BIOML-A92
GCA_009094305.1	89.024	164	15	1	1	161	1	164	1.97e-113	Bifidobacterium adolescentis BIOML-A93
GCA_009094315.1	89.024	164	15	1	1	161	1	164	1.97e-113	Bifidobacterium adolescentis BIOML-A94
GCA_009094265.1	89.024	164	15	1	1	161	1	164	1.97e-113	Bifidobacterium adolescentis BIOML-A95
GCA_009094255.1	89.024	164	15	1	1	161	1	164	1.97e-113	Bifidobacterium adolescentis BIOML-A96
GCA_009094245.1	89.024	164	15	1	1	161	1	164	1.97e-113	Bifidobacterium adolescentis BIOML-A97
GCA_009094205.1	89.024	164	15	1	1	161	1	164	1.97e-113	Bifidobacterium adolescentis BIOML-A98
GCA_009094175.1	89.024	164	15	1	1	161	1	164	1.97e-113	Bifidobacterium adolescentis BIOML-A99
GCA_028206575.1	89.024	164	15	1	1	161	1	164	1.97e-113	Bifidobacterium adolescentis BSD2780061687st1_B2_BSD2780061687_150420
GCA_028206205.1	89.024	164	15	1	1	161	1	164	1.97e-113	Bifidobacterium adolescentis BSD2780061687st1_E8_BSD2780061687_150420
GCA_028205995.1	89.024	164	15	1	1	161	1	164	1.97e-113	Bifidobacterium adolescentis BSD2780061687st2_B5_BSD2780061687b_171204
GCA_028206335.1	89.024	164	15	1	1	161	1	164	1.97e-113	Bifidobacterium adolescentis BSD2780061687st2_F5_BSD2780061687b_171204
GCA_028205565.1	89.024	164	15	1	1	161	1	164	1.97e-113	Bifidobacterium adolescentis BSD2780061688st1_G1_BSD2780061688_150302
GCA_028206445.1	89.024	164	15	1	1	161	1	164	1.97e-113	Bifidobacterium adolescentis BSD2780120874st1_A3_BSD2780120874_150323
GCA_028206315.1	89.024	164	15	1	1	161	1	164	1.97e-113	Bifidobacterium adolescentis BSD2780120874st1_B3_BSD2780120874_150323
GCA_028206255.1	89.024	164	15	1	1	161	1	164	1.97e-113	Bifidobacterium adolescentis BSD2780120874st1_D1_BSD2780120874_150323
GCA_028206235.1	89.024	164	15	1	1	161	1	164	1.97e-113	Bifidobacterium adolescentis BSD2780120874st1_D12_BSD2780120874_150323
GCA_028205875.1	89.024	164	15	1	1	161	1	164	1.97e-113	Bifidobacterium adolescentis BSD2780120874st1_D4_BSD2780120874_150323
GCA_028206155.1	88.415	164	16	1	1	161	1	164	3.9e-112	Bifidobacterium adolescentis BSD2780120874st1_E1_BSD2780120874_150323
GCA_028206465.1	89.024	164	15	1	1	161	1	164	1.97e-113	Bifidobacterium adolescentis BSD2780120874st1_E7_BSD2780120874b_170522
GCA_028206455.1	89.024	164	15	1	1	161	1	164	1.97e-113	Bifidobacterium adolescentis BSD2780120874st1_F3_BSD2780120874_150323
GCA_028206345.1	89.024	164	15	1	1	161	1	164	1.97e-113	Bifidobacterium adolescentis BSD2780120874st1_G7_BSD2780120874_150323
GCA_028206355.1	89.024	164	15	1	1	161	1	164	1.97e-113	Bifidobacterium adolescentis BSD2780120874st1_H1_BSD2780120874_150323
GCA_028206385.1	89.024	164	15	1	1	161	1	164	1.97e-113	Bifidobacterium adolescentis BSD2780120874st1_H8_BSD2780120874_150323
GCA_028206265.1	89.024	164	15	1	1	161	1	164	1.97e-113	Bifidobacterium adolescentis BSD3178071175st1_E1_BSD3178071175_160912
GCA_028206365.1	89.024	164	15	1	1	161	1	164	1.97e-113	Bifidobacterium adolescentis BSD3178071175st1_E8_BSD3178071175_160912
GCA_028206005.1	89.024	164	15	1	1	161	1	164	1.97e-113	Bifidobacterium adolescentis BSD3178071175st1_F5_BSD3178071175_160912
GCA_028206025.1	89.024	164	15	1	1	161	1	164	1.97e-113	Bifidobacterium adolescentis BSD3178071176st1_A9_BSD3178071176_160815
GCA_028205955.1	89.024	164	15	1	1	161	1	164	1.97e-113	Bifidobacterium adolescentis BSD3178071176st2_C3_BSD3178071176_160815
GCA_028206295.1	89.024	164	15	1	1	161	1	164	1.97e-113	Bifidobacterium adolescentis BSD3178071176st2_E1_BSD3178071176_160815
GCA_028206185.1	89.024	164	15	1	1	161	1	164	1.97e-113	Bifidobacterium adolescentis BSD3178071176st2_E2_BSD3178071176_160815
GCA_028206115.1	89.024	164	15	1	1	161	1	164	1.97e-113	Bifidobacterium adolescentis BSD3448080968st1_A4_BSD3448080968_160620
GCA_028206015.1	89.024	164	15	1	1	161	1	164	1.97e-113	Bifidobacterium adolescentis BSD3448080968st1_B5_BSD3448080968_160620
GCA_028206085.1	89.024	164	15	1	1	161	1	164	1.97e-113	Bifidobacterium adolescentis BSD3448080968st1_H11_BSD3448080968_160620
GCA_028206725.1	88.415	164	16	1	1	161	1	164	3.9e-112	Bifidobacterium adolescentis BSD3448080968st1_H8_BSD3448080968_160620
GCA_028204385.1	88.415	164	16	1	1	161	1	164	3.9e-112	Bifidobacterium adolescentis C1_h1001262B_191106
GCA_039913735.1	89.024	164	15	1	1	161	1	164	1.97e-113	Bifidobacterium adolescentis C1_h1001713B170204_200309
GCA_028204135.1	90.244	164	13	1	1	161	1	164	1.3e-114	Bifidobacterium adolescentis C10_h1001262B_191106
GCA_028205515.1	89.024	164	15	1	1	161	1	164	1.97e-113	Bifidobacterium adolescentis C10_h1001283B150217_200217
GCA_028205175.1	89.024	164	15	1	1	161	1	164	1.97e-113	Bifidobacterium adolescentis C11_hBSD2780061687_210209
GCA_028204255.1	89.024	164	15	1	1	161	1	164	1.97e-113	Bifidobacterium adolescentis C12_h1001262B_191106
GCA_039913635.1	89.024	164	15	1	1	161	1	164	1.97e-113	Bifidobacterium adolescentis C2_h1001262B_191106
GCA_039914195.1	89.024	164	15	1	1	161	1	164	1.97e-113	Bifidobacterium adolescentis C4_hBSD2780061687_210209
GCA_039913675.1	89.024	164	15	1	1	161	1	164	1.97e-113	Bifidobacterium adolescentis C5_h1001262B_191106
GCA_028205375.1	89.024	164	15	1	1	161	1	164	1.97e-113	Bifidobacterium adolescentis C5_hBSD2780061687_210209
GCA_028205825.1	88.415	164	16	1	1	161	1	164	3.9e-112	Bifidobacterium adolescentis C6_h1001283B150217_200217
GCA_028205355.1	89.024	164	15	1	1	161	1	164	1.97e-113	Bifidobacterium adolescentis C8_hBSD2780061687_210209
GCA_004167585.1	85.366	164	21	1	1	161	1	164	4.72e-109	Bifidobacterium adolescentis ca_0067
GCA_000435235.1	98.78	164	2	0	1	164	1	164	1.09e-126	Bifidobacterium adolescentis CAG:119
GCA_040094355.1	85.366	164	21	1	1	161	1	164	4.72e-109	Bifidobacterium adolescentis CLA-AA-H230
GCA_020686885.1	84.756	164	25	0	1	164	1	164	3.47e-109	Bifidobacterium adolescentis CLA-AA-H280
GCA_040093485.1	89.024	164	15	1	1	161	1	164	1.97e-113	Bifidobacterium adolescentis CLA-AA-H280
GCA_040093435.1	98.171	164	3	0	1	164	1	164	9.67e-126	Bifidobacterium adolescentis CLA-AA-H289
GCA_040092935.1	98.171	164	3	0	1	164	1	164	9.67e-126	Bifidobacterium adolescentis CLA-AP-H11
GCA_040092835.1	98.171	164	3	0	1	164	1	164	9.67e-126	Bifidobacterium adolescentis CLA-AP-H23
GCA_040098265.1	98.171	164	3	0	1	164	1	164	9.67e-126	Bifidobacterium adolescentis CLA-JM-H28
GCA_040097985.1	85.366	164	21	1	1	161	1	164	4.72e-109	Bifidobacterium adolescentis CLA-JM-H47
GCA_040097245.1	98.171	164	3	0	1	164	1	164	9.67e-126	Bifidobacterium adolescentis CLA-SR-H001
GCA_028205395.1	89.024	164	15	1	1	161	1	164	1.97e-113	Bifidobacterium adolescentis D10_h1001283B150217_200217
GCA_028205755.1	89.024	164	15	1	1	161	1	164	1.97e-113	Bifidobacterium adolescentis D31st1_A9_D31t1_170403
GCA_028205775.1	89.024	164	15	1	1	161	1	164	1.97e-113	Bifidobacterium adolescentis D35st1_F8_D35t1_190705
GCA_028206075.1	89.024	164	15	1	1	161	1	164	1.97e-113	Bifidobacterium adolescentis D35st1_H7_D35t1_190705
GCA_028205905.1	89.024	164	15	1	1	161	1	164	1.97e-113	Bifidobacterium adolescentis D46st1_G1_D46t1_190503
GCA_028205975.1	89.024	164	15	1	1	161	1	164	1.97e-113	Bifidobacterium adolescentis D52st2_C9_D52t1_170925
GCA_028205855.1	89.024	164	15	1	1	161	1	164	1.97e-113	Bifidobacterium adolescentis D52st2_D1_D52t1_170925
GCA_028205675.1	89.024	164	15	1	1	161	1	164	1.97e-113	Bifidobacterium adolescentis D53st1_B10_D53t1_180928
GCA_028205465.1	89.024	164	15	1	1	161	1	164	1.97e-113	Bifidobacterium adolescentis D53st1_C4_D53t1_180928
GCA_028205615.1	89.024	164	15	1	1	161	1	164	1.97e-113	Bifidobacterium adolescentis D53st1_D2_D53t1_180928
GCA_028205735.1	89.024	164	15	1	1	161	1	164	1.97e-113	Bifidobacterium adolescentis D53st1_H10_D53t1_180928
GCA_028205915.1	89.024	164	15	1	1	161	1	164	1.97e-113	Bifidobacterium adolescentis D59st1_D10_D59t2_181005
GCA_028205885.1	89.024	164	15	1	1	161	1	164	1.97e-113	Bifidobacterium adolescentis D59st1_G7_D59t2_181005
GCA_039913615.1	89.024	164	15	1	1	161	1	164	1.97e-113	Bifidobacterium adolescentis D6_h1001262B_191106
GCA_028205595.1	89.024	164	15	1	1	161	1	164	1.97e-113	Bifidobacterium adolescentis D6_h1001283B150217_200217
GCA_028204815.1	88.415	164	16	1	1	161	1	164	3.9e-112	Bifidobacterium adolescentis D7_h1001283B150217_200217
GCA_028205305.1	89.024	164	15	1	1	161	1	164	1.97e-113	Bifidobacterium adolescentis D7_hBSD2780061687_210209
GCA_039913545.1	89.157	166	16	1	1	166	1	164	9.62e-114	Bifidobacterium adolescentis D9_h1001262B_191106
GCA_028204315.1	89.024	164	15	1	1	161	1	164	1.97e-113	Bifidobacterium adolescentis D9_h1001713B170204_200309
GCA_028205195.1	89.024	164	15	1	1	161	1	164	1.97e-113	Bifidobacterium adolescentis D9_hBSD2780061687_210209
GCA_022136605.1	89.024	164	15	1	1	161	1	164	1.97e-113	Bifidobacterium adolescentis DFI.5.12
GCA_022135445.1	89.024	164	15	1	1	161	1	164	1.97e-113	Bifidobacterium adolescentis DFI.7.17
GCA_022135325.1	98.171	164	3	0	1	164	1	164	9.67e-126	Bifidobacterium adolescentis DFI.7.20
GCA_024462145.1	89.157	166	16	1	1	166	1	164	9.62e-114	Bifidobacterium adolescentis DFI.7.24
GCA_028204235.1	89.024	164	15	1	1	161	1	164	1.97e-113	Bifidobacterium adolescentis E1_h1001262B_191106
GCA_039914215.1	89.024	164	15	1	1	161	1	164	1.97e-113	Bifidobacterium adolescentis E1_hBSD2780061687_210209
GCA_028204275.1	89.024	164	15	1	1	161	1	164	1.97e-113	Bifidobacterium adolescentis E10_h1001262B_191106
GCA_039913575.1	89.024	164	15	1	1	161	1	164	1.97e-113	Bifidobacterium adolescentis E11_h1001262B_191106
GCA_028204715.1	88.415	164	16	1	1	161	1	164	3.9e-112	Bifidobacterium adolescentis E11_h1001713B170204_200309
GCA_025289145.1	99.39	164	1	0	1	164	1	164	2.85e-127	Bifidobacterium adolescentis E298b (Variant c)
GCA_028205795.1	89.024	164	15	1	1	161	1	164	1.97e-113	Bifidobacterium adolescentis E5_h1001283B150217_200217
GCA_028205805.1	89.024	164	15	1	1	161	1	164	1.97e-113	Bifidobacterium adolescentis E5_h1001713B170204_200309
GCA_028204555.1	88.415	164	16	1	1	161	1	164	3.9e-112	Bifidobacterium adolescentis E6_h1001283B150217_200217
GCA_028204635.1	88.415	164	16	1	1	161	1	164	3.9e-112	Bifidobacterium adolescentis E7_h1001713B170204_200309
GCA_028205555.1	89.024	164	15	1	1	161	1	164	1.97e-113	Bifidobacterium adolescentis E8_h1001283B150217_200217
GCA_028204685.1	88.415	164	16	1	1	161	1	164	3.9e-112	Bifidobacterium adolescentis E8_h1001713B170204_200309
GCA_028205385.1	89.024	164	15	1	1	161	1	164	1.97e-113	Bifidobacterium adolescentis E9_h1001283B150217_200217
GCA_028204355.1	88.415	164	16	1	1	161	1	164	3.9e-112	Bifidobacterium adolescentis F10_h1001283B150217_200217
GCA_028204365.1	89.024	164	15	1	1	161	1	164	1.97e-113	Bifidobacterium adolescentis F12_h1001713B170204_200309
GCA_039913595.1	89.024	164	15	1	1	161	1	164	1.97e-113	Bifidobacterium adolescentis F2_h1001262B_191106
GCA_039914165.1	89.024	164	15	1	1	161	1	164	1.97e-113	Bifidobacterium adolescentis F3_hBSD2780061687_210209
GCA_028205665.1	89.024	164	15	1	1	161	1	164	1.97e-113	Bifidobacterium adolescentis F4_h1001283B150217_200217
GCA_028204675.1	88.415	164	16	1	1	161	1	164	3.9e-112	Bifidobacterium adolescentis F5_h1001713B170204_200309
GCA_028204475.1	89.024	164	15	1	1	161	1	164	1.97e-113	Bifidobacterium adolescentis F6_h1001713B170204_200309
GCA_028205095.1	89.024	164	15	1	1	161	1	164	1.97e-113	Bifidobacterium adolescentis F6_hBSD2780061687_210209
GCA_028204285.1	89.024	164	15	1	1	161	1	164	1.97e-113	Bifidobacterium adolescentis F8_h1001262B_191106
GCA_028204505.1	88.415	164	16	1	1	161	1	164	3.9e-112	Bifidobacterium adolescentis F9_h1001713B170204_200309
GCA_028204375.1	88.415	164	16	1	1	161	1	164	3.9e-112	Bifidobacterium adolescentis G1_h1001713B170204_200309
GCA_028205295.1	89.024	164	15	1	1	161	1	164	1.97e-113	Bifidobacterium adolescentis G1_hBSD2780061687_210209
GCA_028204535.1	88.415	164	16	1	1	161	1	164	3.9e-112	Bifidobacterium adolescentis G12_h1001713B170204_200309
GCA_028205155.1	89.024	164	15	1	1	161	1	164	1.97e-113	Bifidobacterium adolescentis G2_hBSD2780061687b_210117
GCA_028204335.1	88.415	164	16	1	1	161	1	164	3.9e-112	Bifidobacterium adolescentis G4_h1001713B170204_200309
GCA_028205335.1	89.024	164	15	1	1	161	1	164	1.97e-113	Bifidobacterium adolescentis G6_hBSD2780061687_210209
GCA_039914155.1	92.308	91	4	1	1	88	1	91	1.14e-63	Bifidobacterium adolescentis G8_hBSD2780061687_210209
GCA_028204615.1	88.415	164	16	1	1	161	1	164	3.9e-112	Bifidobacterium adolescentis H1_h1001713B170204_200309
GCA_028204455.1	89.024	164	15	1	1	161	1	164	1.97e-113	Bifidobacterium adolescentis H11_h1001713B170204_200309
GCA_028204585.1	88.415	164	16	1	1	161	1	164	3.9e-112	Bifidobacterium adolescentis H2_h1001713B170204_200309
GCA_028205205.1	89.024	164	15	1	1	161	1	164	1.97e-113	Bifidobacterium adolescentis H2_hBSD2780061687_210209
GCA_028203235.1	89.157	166	16	1	1	166	1	164	9.62e-114	Bifidobacterium adolescentis H7_h1001262B_191106
GCA_039913775.1	89.024	164	15	1	1	161	1	164	1.97e-113	Bifidobacterium adolescentis H9_h1001283B150217_200217
GCA_014524935.1	89.024	164	15	1	1	161	1	164	1.97e-113	Bifidobacterium adolescentis HD17T2H
GCA_000829865.1	98.171	164	3	0	1	164	1	164	9.67e-126	Bifidobacterium adolescentis IVS-1
GCA_029855065.1	100	164	0	0	1	164	1	164	3.51e-128	Bifidobacterium adolescentis iVS-1
GCA_028205255.1	89.024	164	15	1	1	161	1	164	1.97e-113	Bifidobacterium adolescentis J1100826st1_A1_J1100826_190719
GCA_039914255.1	89.024	164	15	1	1	161	1	164	1.97e-113	Bifidobacterium adolescentis J1100826st1_A2_J1100826_190719
GCA_028205655.1	89.024	164	15	1	1	161	1	164	1.97e-113	Bifidobacterium adolescentis J1100826st1_C2_J1100826_190719
GCA_028205525.1	89.024	164	15	1	1	161	1	164	1.97e-113	Bifidobacterium adolescentis J1100826st1_E2_J1100826_190719
GCA_028205495.1	89.024	164	15	1	1	161	1	164	1.97e-113	Bifidobacterium adolescentis J1100826st1_H10_J1100826_190719
GCA_000741415.1	96.226	159	6	0	2	160	6	164	1.39e-119	Bifidobacterium adolescentis JCM 15918 DSM 24849
GCA_039830185.1	86.709	158	21	0	5	162	7	164	5.98e-110	Bifidobacterium adolescentis JCM 19861
GCA_019734295.1	98.171	164	3	0	1	164	1	164	3.26e-126	Bifidobacterium adolescentis K07
GCA_019734235.1	98.171	164	3	0	1	164	1	164	9.67e-126	Bifidobacterium adolescentis K09
GCA_001756865.1	98.171	164	3	0	1	164	1	164	3.06e-125	Bifidobacterium adolescentis Km 4
GCA_000154085.1	87.342	158	20	0	4	161	7	164	1.38e-109	Bifidobacterium adolescentis L2-32 L2-32
GCA_002108135.1	89.024	164	15	1	1	161	1	164	1.97e-113	Bifidobacterium adolescentis LMG 10733
GCA_002107995.1	88.415	164	16	1	1	161	1	164	8.48e-113	Bifidobacterium adolescentis LMG 10734
GCA_002108155.1	88.415	164	16	1	1	161	1	164	3.9e-112	Bifidobacterium adolescentis LMG 11579
GCA_002108165.1	89.024	164	15	1	1	161	1	164	1.97e-113	Bifidobacterium adolescentis LMG 18897
GCA_018785715.1	89.024	164	15	1	1	161	1	164	1.97e-113	Bifidobacterium adolescentis MCC257
GCA_018785705.1	98.171	164	3	0	1	164	1	164	9.67e-126	Bifidobacterium adolescentis MCC258
GCA_019131675.1	98.171	164	3	0	1	164	1	164	9.67e-126	Bifidobacterium adolescentis MSK.11.28
GCA_019129365.1	98.171	164	3	0	1	164	1	164	1.15e-125	Bifidobacterium adolescentis MSK.17.32
GCA_022133115.1	99.39	164	1	0	1	164	1	164	1.27e-127	Bifidobacterium adolescentis MSK.17.72
GCA_019128025.1	99.39	164	1	0	1	164	1	164	1.27e-127	Bifidobacterium adolescentis MSK.20.2
GCA_019127835.1	98.171	164	3	0	1	164	1	164	9.67e-126	Bifidobacterium adolescentis MSK.20.45
GCA_019127775.1	98.171	164	3	0	1	164	1	164	9.67e-126	Bifidobacterium adolescentis MSK.20.73
GCA_019127685.1	100	164	0	0	1	164	1	164	3.51e-128	Bifidobacterium adolescentis MSK.21.29
GCA_019042035.1	88.415	164	16	1	1	161	1	164	3.9e-112	Bifidobacterium adolescentis MSK.7.17
GCA_019042045.1	88.415	164	16	1	1	161	1	164	3.9e-112	Bifidobacterium adolescentis MSK.7.2
GCA_019041975.1	98.171	164	3	0	1	164	1	164	9.67e-126	Bifidobacterium adolescentis MSK.7.22
GCA_019041695.1	98.171	164	3	0	1	164	1	164	1.15e-125	Bifidobacterium adolescentis MSK.8.32
GCA_023497865.1	89.157	166	16	1	1	166	1	164	9.62e-114	Bifidobacterium adolescentis NB2B-16-TSAB
GCA_900445615.1	90.854	164	12	1	1	161	1	164	1.43e-114	Bifidobacterium adolescentis NCTC11814
GCA_003462885.1	85.366	164	21	1	1	161	1	164	4.72e-109	Bifidobacterium adolescentis OF04-5
GCA_003462895.1	89.024	164	15	1	1	161	1	164	1.97e-113	Bifidobacterium adolescentis OF04-9AC
GCA_003856735.1	99.39	164	1	0	1	164	1	164	1.65e-127	Bifidobacterium adolescentis P2P3
GCA_029340115.1	89.024	164	15	1	1	161	1	164	1.97e-113	Bifidobacterium adolescentis RC10_19003_HHC
GCA_029340235.1	98.171	164	3	0	1	164	1	164	9.67e-126	Bifidobacterium adolescentis RC12_19003_HHC
GCA_029340105.1	100	164	0	0	1	164	1	164	3.51e-128	Bifidobacterium adolescentis RC7_19002_UC
GCA_028205075.1	89.024	164	15	1	1	161	1	164	1.97e-113	Bifidobacterium adolescentis RTP21191st1_A2_RTP31078_200813
GCA_028204905.1	89.024	164	15	1	1	161	1	164	1.97e-113	Bifidobacterium adolescentis RTP21191st1_A3_RTP31078_200813
GCA_039914135.1	89.024	164	15	1	1	161	1	164	1.97e-113	Bifidobacterium adolescentis RTP21191st1_B11_RTP21191_200730
GCA_039914115.1	89.024	164	15	1	1	161	1	164	1.97e-113	Bifidobacterium adolescentis RTP21191st1_B7_RTP21191_200730
GCA_039914095.1	89.024	164	15	1	1	161	1	164	1.97e-113	Bifidobacterium adolescentis RTP21191st1_C11_RTP21191_200730
GCA_028205055.1	89.024	164	15	1	1	161	1	164	1.97e-113	Bifidobacterium adolescentis RTP21191st1_C2_RTP31078_200813
GCA_028205035.1	89.024	164	15	1	1	161	1	164	1.97e-113	Bifidobacterium adolescentis RTP21191st1_D2_RTP31078_200813
GCA_039914075.1	89.024	164	15	1	1	161	1	164	1.97e-113	Bifidobacterium adolescentis RTP21191st1_D3_RTP21191_200730
GCA_039914055.1	89.024	164	15	1	1	161	1	164	1.97e-113	Bifidobacterium adolescentis RTP21191st1_D7_RTP21191_200730
GCA_028204935.1	89.024	164	15	1	1	161	1	164	1.97e-113	Bifidobacterium adolescentis RTP21191st1_E5_RTP31078_200813
GCA_028205135.1	89.024	164	15	1	1	161	1	164	1.97e-113	Bifidobacterium adolescentis RTP21191st1_G3_RTP21191_200730
GCA_028205105.1	89.024	164	15	1	1	161	1	164	1.97e-113	Bifidobacterium adolescentis RTP21191st1_H5_RTP31078_200813
GCA_039914015.1	89.024	164	15	1	1	161	1	164	1.97e-113	Bifidobacterium adolescentis RTP21221st1_A12_RTP21221_200709
GCA_039914035.1	89.024	164	15	1	1	161	1	164	1.97e-113	Bifidobacterium adolescentis RTP21221st1_C6_RTP21221_200709
GCA_028204975.1	89.024	164	15	1	1	161	1	164	1.97e-113	Bifidobacterium adolescentis RTP21221st1_F7_RTP21221_200709
GCA_028204995.1	89.024	164	15	1	1	161	1	164	1.97e-113	Bifidobacterium adolescentis RTP21221st2_A5_RTP21221_200709
GCA_039913975.1	89.024	164	15	1	1	161	1	164	1.97e-113	Bifidobacterium adolescentis RTP21222st1_A9_RTP21222_200807
GCA_039913995.1	89.024	164	15	1	1	161	1	164	1.97e-113	Bifidobacterium adolescentis RTP21222st1_C4_RTP21222_200807
GCA_039913955.1	89.024	164	15	1	1	161	1	164	1.97e-113	Bifidobacterium adolescentis RTP21222st1_D8_RTP21222_200807
GCA_039913935.1	89.024	164	15	1	1	161	1	164	1.97e-113	Bifidobacterium adolescentis RTP21222st1_F3_RTP21222_200807
GCA_039913915.1	89.024	164	15	1	1	161	1	164	1.97e-113	Bifidobacterium adolescentis RTP21222st2_C5_RTP21222_200807
GCA_039913835.1	89.024	164	15	1	1	161	1	164	1.97e-113	Bifidobacterium adolescentis RTP21222st3_F1_RTP21222_200807
GCA_039913895.1	89.024	164	15	1	1	161	1	164	1.97e-113	Bifidobacterium adolescentis RTP21222st3_H3_RTP21222_200807
GCA_028204785.1	88.415	164	16	1	1	161	1	164	3.9e-112	Bifidobacterium adolescentis RTP21311st1_B3_RTP21311_201001
GCA_028204645.1	88.415	164	16	1	1	161	1	164	3.9e-112	Bifidobacterium adolescentis RTP21311st1_H1_RTP21311_201001
GCA_028204875.1	89.024	164	15	1	1	161	1	164	1.97e-113	Bifidobacterium adolescentis RTP21311st2_B9_RTP21311_201001
GCA_028205015.1	89.024	164	15	1	1	161	1	164	1.97e-113	Bifidobacterium adolescentis RTP21311st2_C5_RTP21311_201001
GCA_028204955.1	89.024	164	15	1	1	161	1	164	1.97e-113	Bifidobacterium adolescentis RTP21311st2_C7_RTP21311_201001
GCA_028368165.1	98.171	164	3	0	1	164	1	164	9.67e-126	Bifidobacterium adolescentis RTP21484st1_C8_RTP21484_190118
GCA_028204855.1	89.024	164	15	1	1	161	1	164	1.97e-113	Bifidobacterium adolescentis RTP21484st1_D1_RTP21484_190118
GCA_039913875.1	89.024	164	15	1	1	161	1	164	1.97e-113	Bifidobacterium adolescentis RTP31036st1_B7_RTP31036_200814
GCA_039913815.1	89.024	164	15	1	1	161	1	164	1.97e-113	Bifidobacterium adolescentis RTP31036st1_C1_RTP31036_200814
GCA_039913855.1	89.024	164	15	1	1	161	1	164	1.97e-113	Bifidobacterium adolescentis RTP31036st1_C8_RTP31036_200814
GCA_039913755.1	88.415	164	16	1	1	161	1	164	3.9e-112	Bifidobacterium adolescentis RTP31036st1_D1_RTP31036_200814
GCA_039913795.1	89.024	164	15	1	1	161	1	164	1.97e-113	Bifidobacterium adolescentis RTP31036st1_F2_RTP31036_200814
GCA_039913715.1	89.024	164	15	1	1	161	1	164	1.97e-113	Bifidobacterium adolescentis RTP31036st1_H11_RTP31036_200814
GCA_024460485.1	98.171	164	3	0	1	164	1	164	9.67e-126	Bifidobacterium adolescentis SL.1.01
GCA_003437775.1	89.024	164	15	1	1	161	1	164	1.97e-113	Bifidobacterium adolescentis TF06-10AC
GCA_003437755.1	89.024	164	15	1	1	161	1	164	1.97e-113	Bifidobacterium adolescentis TF06-29
GCA_003437735.1	98.171	164	3	0	1	164	1	164	9.67e-126	Bifidobacterium adolescentis TF06-2AC
GCA_003436185.1	90.244	164	13	1	1	161	1	164	1.3e-114	Bifidobacterium adolescentis TM06-4
GCA_003466335.1	85.366	164	21	1	1	161	1	164	4.72e-109	Bifidobacterium adolescentis TM06-51
GCA_016069975.1	98.78	164	2	0	1	164	1	164	5.89e-127	Bifidobacterium adolescentis VKPM Ac-1245
GCA_009832825.1	98.171	164	3	0	1	164	1	164	9.67e-126	Bifidobacterium adolescentis ZJ2
GCA_003315635.1	82.39	159	28	0	3	161	6	164	1.99e-104	Bifidobacterium aemilianum XV10
GCA_010667685.1	91.195	159	14	0	2	160	6	164	8.21e-115	Bifidobacterium aerophilum TRE17
GCA_018555435.2	92.453	159	12	0	2	160	6	164	7.76e-116	Bifidobacterium amazonense MA1
GCA_036302325.1	97.561	164	4	0	1	164	1	164	5.24e-125	Bifidobacterium angulatum
GCA_037069935.1	89.157	166	16	1	1	166	1	164	9.62e-114	Bifidobacterium angulatum
GCA_000156635.1	98.171	164	3	0	1	164	1	164	9.67e-126	Bifidobacterium angulatum DSM 20098 = JCM 7096 DSM 20098
GCA_001025155.1	90.244	164	13	1	1	161	1	164	1.3e-114	Bifidobacterium angulatum DSM 20098 = JCM 7096 JCM 7096
GCA_000966445.2	89.024	164	15	1	1	161	1	164	1.97e-113	Bifidobacterium angulatum GT102
GCA_000741065.1	89.024	164	15	1	1	161	1	164	1.97e-113	Bifidobacterium angulatum LMG 11039
GCA_018363555.1	89.024	164	15	1	1	161	1	164	1.97e-113	Bifidobacterium animalis
GCA_020741545.1	100	164	0	0	1	164	1	164	3.51e-128	Bifidobacterium animalis
GCA_022782105.1	84.756	164	25	0	1	164	1	164	2.45e-109	Bifidobacterium animalis
GCA_032486795.1	100	164	0	0	1	164	1	164	3.51e-128	Bifidobacterium animalis
GCA_034118105.1	81.707	164	28	1	1	162	1	164	1.69e-104	Bifidobacterium animalis
GCA_036312215.1	86.747	166	20	1	1	166	1	164	2.29e-112	Bifidobacterium animalis
GCA_037069915.1	99.39	164	1	0	1	164	1	164	1.27e-127	Bifidobacterium animalis
GCA_004135895.1	86.624	157	21	0	6	162	8	164	1.44e-108	Bifidobacterium animalis 1
GCA_028204175.1	89.024	164	15	1	1	161	1	164	1.97e-113	Bifidobacterium animalis 1001216st1_A3_BSD2780061688_150302
GCA_028203205.1	89.157	166	16	1	1	166	1	164	9.62e-114	Bifidobacterium animalis 1001216st1_A7_D41t1_190614
GCA_028203055.1	89.157	166	16	1	1	166	1	164	9.62e-114	Bifidobacterium animalis 1001216st1_B4_RTP21191_200730
GCA_028203245.1	89.024	164	15	1	1	161	1	164	1.97e-113	Bifidobacterium animalis 1001216st1_B5_BSD2780061688b_171218
GCA_039913515.1	89.157	166	16	1	1	166	1	164	9.62e-114	Bifidobacterium animalis 1001216st1_B6_RTP21191_200730
GCA_039913525.1	89.157	166	16	1	1	166	1	164	9.62e-114	Bifidobacterium animalis 1001216st1_C4_RTP21191_200730
GCA_028203255.1	89.157	166	16	1	1	166	1	164	9.62e-114	Bifidobacterium animalis 1001216st1_E10_1001713B170131_170501
GCA_039913475.1	89.157	166	16	1	1	166	1	164	9.62e-114	Bifidobacterium animalis 1001216st1_E4_RTP21191_200730
GCA_028202905.1	89.157	166	16	1	1	166	1	164	9.62e-114	Bifidobacterium animalis 1001216st1_E5_BSD2780061688b_171218
GCA_028202975.1	89.157	166	16	1	1	166	1	164	9.62e-114	Bifidobacterium animalis 1001216st1_F2_1001274B_151102
GCA_039913435.1	89.157	166	16	1	1	166	1	164	9.62e-114	Bifidobacterium animalis 1001216st1_F7_RTP21191_200730
GCA_028203195.1	89.157	166	16	1	1	166	1	164	9.62e-114	Bifidobacterium animalis 1001216st1_G10_1001274B_151102
GCA_028203125.1	89.157	166	16	1	1	166	1	164	9.62e-114	Bifidobacterium animalis 1001216st1_G3_D55t1_190419
GCA_028203165.1	89.157	166	16	1	1	166	1	164	9.62e-114	Bifidobacterium animalis 1001216st1_G4_D41t1_190614
GCA_028203095.1	89.157	166	16	1	1	166	1	164	9.62e-114	Bifidobacterium animalis 1001216st1_G6_D55t1_190419
GCA_028203155.1	89.157	166	16	1	1	166	1	164	9.62e-114	Bifidobacterium animalis A1_hRTP31088sv1_210526
GCA_028202935.1	89.157	166	16	1	1	166	1	164	9.62e-114	Bifidobacterium animalis A12_hRTP31088sv1_210526
GCA_000817045.1	89.157	166	16	1	1	166	1	164	9.62e-114	Bifidobacterium animalis A6
GCA_037966655.1	82.278	158	28	0	3	160	7	164	1.21e-103	Bifidobacterium animalis ATA-LTC-Ba030100
GCA_036227545.1	98.171	164	3	0	1	164	1	164	9.67e-126	Bifidobacterium animalis B01
GCA_008041995.1	83.019	159	27	0	2	160	6	164	1.27e-105	Bifidobacterium animalis B06
GCA_028202875.1	89.024	164	15	1	1	161	1	164	1.07e-113	Bifidobacterium animalis B11_hRTP31088sv1_210526
GCA_028202945.1	89.157	166	16	1	1	166	1	164	9.62e-114	Bifidobacterium animalis B2_hRTP31088sv1_210526
GCA_028203115.1	89.157	166	16	1	1	166	1	164	9.62e-114	Bifidobacterium animalis B7_hRTP31088sv1_210526
GCA_009077835.1	89.024	164	15	1	1	161	1	164	1.97e-113	Bifidobacterium animalis BIOML-A1
GCA_009075805.1	89.024	164	15	1	1	161	1	164	1.97e-113	Bifidobacterium animalis BIOML-A2
GCA_009075825.1	89.024	164	15	1	1	161	1	164	1.97e-113	Bifidobacterium animalis BIOML-A3
GCA_002220485.1	90.244	164	13	1	1	161	1	164	1.3e-114	Bifidobacterium animalis BL3
GCA_028203075.1	89.157	166	16	1	1	166	1	164	9.62e-114	Bifidobacterium animalis C11_hRTP31088sv1_210526
GCA_028203015.1	89.157	166	16	1	1	166	1	164	9.62e-114	Bifidobacterium animalis C3_hRTP31088sv1_210526
GCA_040091845.1	89.157	166	16	1	1	166	1	164	9.62e-114	Bifidobacterium animalis CLA-JM-H29
GCA_004167905.1	87.975	158	19	0	4	161	7	164	5.99e-111	Bifidobacterium animalis co_0103
GCA_036281555.1	98.171	164	3	0	1	164	1	164	9.67e-126	Bifidobacterium animalis CUL20
GCA_028202995.1	89.157	166	16	1	1	166	1	164	9.62e-114	Bifidobacterium animalis D1_hRTP31088sv1_210526
GCA_028203035.1	89.157	166	16	1	1	166	1	164	9.62e-114	Bifidobacterium animalis D6_hRTP31088sv1_210526
GCA_024462105.1	85.366	164	21	1	1	161	1	164	4.72e-109	Bifidobacterium animalis DFI.7.35
GCA_003095115.1	99.39	164	1	0	1	164	1	164	1.65e-127	Bifidobacterium animalis DS1_2
GCA_003094895.1	89.157	166	16	1	1	166	1	164	9.62e-114	Bifidobacterium animalis DS11_2
GCA_003094875.1	98.171	164	3	0	1	164	1	164	9.67e-126	Bifidobacterium animalis DS15_2
GCA_003095075.1	89.157	166	16	1	1	166	1	164	9.62e-114	Bifidobacterium animalis DS2_2
GCA_003095055.1	89.634	164	14	1	1	161	1	164	1.53e-114	Bifidobacterium animalis DS20_2
GCA_039913495.1	89.157	166	16	1	1	166	1	164	9.62e-114	Bifidobacterium animalis E10_hRTP31088sv1_210526
GCA_028202775.1	89.634	164	14	1	1	161	1	164	1.53e-114	Bifidobacterium animalis G1_hRTP31088sv1_210526
GCA_028202655.1	89.634	164	14	1	1	161	1	164	1.53e-114	Bifidobacterium animalis G12_hRTP31088sv1_210526
GCA_028202895.1	89.157	166	16	1	1	166	1	164	9.62e-114	Bifidobacterium animalis G6_hRTP31088sv1_210526
GCA_039913445.1	89.157	166	16	1	1	166	1	164	9.62e-114	Bifidobacterium animalis H10_hRTP31088sv1_210526
GCA_039913415.1	89.024	164	15	1	1	161	1	164	1.07e-113	Bifidobacterium animalis H2_hRTP31088sv1_210526
GCA_006538245.1	96.341	164	6	0	1	164	1	164	5.8e-124	Bifidobacterium animalis J063
GCA_006538265.1	89.157	166	16	1	1	166	1	164	9.62e-114	Bifidobacterium animalis J218
GCA_006538285.1	89.157	166	16	1	1	166	1	164	9.62e-114	Bifidobacterium animalis J231
GCA_029723705.1	89.634	164	14	1	1	161	1	164	1.53e-114	Bifidobacterium animalis LH_990
GCA_019126705.1	100	164	0	0	1	164	1	164	3.51e-128	Bifidobacterium animalis MSK.22.112
GCA_019126675.1	89.157	166	16	1	1	166	1	164	9.62e-114	Bifidobacterium animalis MSK.22.126
GCA_019126655.1	100	164	0	0	1	164	1	164	3.51e-128	Bifidobacterium animalis MSK.22.129
GCA_019052295.1	89.157	166	16	1	1	166	1	164	9.62e-114	Bifidobacterium animalis MSK.22.133
GCA_019126555.1	100	164	0	0	1	164	1	164	3.51e-128	Bifidobacterium animalis MSK.22.135
GCA_019052305.1	89.157	166	16	1	1	166	1	164	9.62e-114	Bifidobacterium animalis MSK.22.140
GCA_019052265.1	100	164	0	0	1	164	1	164	3.51e-128	Bifidobacterium animalis MSK.22.142
GCA_020538865.1	100	164	0	0	1	164	1	164	3.51e-128	Bifidobacterium animalis MSK.23.122
GCA_020538745.1	89.157	166	16	1	1	166	1	164	9.62e-114	Bifidobacterium animalis MSK.23.126
GCA_020538755.1	89.157	166	16	1	1	166	1	164	9.62e-114	Bifidobacterium animalis MSK.23.127
GCA_020538725.1	89.157	166	16	1	1	166	1	164	9.62e-114	Bifidobacterium animalis MSK.23.128
GCA_020538695.1	100	164	0	0	1	164	1	164	3.51e-128	Bifidobacterium animalis MSK.23.129
GCA_020538665.1	100	164	0	0	1	164	1	164	3.51e-128	Bifidobacterium animalis MSK.23.131
GCA_020538625.1	89.157	166	16	1	1	166	1	164	9.62e-114	Bifidobacterium animalis MSK.23.137
GCA_020708875.1	85.366	164	21	1	1	161	1	164	4.72e-109	Bifidobacterium animalis MSK.23.138
GCA_020538585.1	89.157	166	16	1	1	166	1	164	9.62e-114	Bifidobacterium animalis MSK.23.140
GCA_020538555.1	100	164	0	0	1	164	1	164	3.51e-128	Bifidobacterium animalis MSK.23.142
GCA_003438945.1	89.157	166	16	1	1	166	1	164	9.62e-114	Bifidobacterium animalis OM05-7AA
GCA_011770105.1	98.171	164	3	0	1	164	1	164	9.67e-126	Bifidobacterium animalis Probio-M8
GCA_029340165.1	98.171	164	3	0	1	164	1	164	9.67e-126	Bifidobacterium animalis RC150_19034_HHC
GCA_000695895.1	91.613	155	13	0	1	155	10	164	3.12e-111	Bifidobacterium animalis RH
GCA_004154625.1	89.157	166	16	1	1	166	1	164	9.62e-114	Bifidobacterium animalis subsp. animalis 2006B
GCA_004154635.1	89.157	166	16	1	1	166	1	164	9.62e-114	Bifidobacterium animalis subsp. animalis 2022B
GCA_000260715.1	99.39	164	1	0	1	164	1	164	6.14e-128	Bifidobacterium animalis subsp. animalis ATCC 25527 ATCC 25527
GCA_001264055.1	100	164	0	0	1	164	1	164	3.51e-128	Bifidobacterium animalis subsp. animalis ATCC 27672 ATCC 27672
GCA_003671995.1	84.756	164	25	0	1	164	1	164	7.09e-109	Bifidobacterium animalis subsp. animalis CNCM I-4602
GCA_024623015.1	89.024	164	15	1	1	161	1	164	1.97e-113	Bifidobacterium animalis subsp. animalis DSM 28736
GCA_001039715.1	85.366	164	21	1	1	161	1	164	4.72e-109	Bifidobacterium animalis subsp. animalis IM386 IM386
GCA_000741485.1	92.357	157	12	0	12	168	8	164	9.35e-114	Bifidobacterium animalis subsp. animalis LMG 10508
GCA_001263945.1	100	164	0	0	1	164	1	164	3.51e-128	Bifidobacterium animalis subsp. animalis MCC 0483 MCC 0483
GCA_001263865.1	100	164	0	0	1	164	1	164	3.51e-128	Bifidobacterium animalis subsp. animalis MCC 0499 MCC 0499
GCA_001263835.1	84.277	159	25	0	2	160	6	164	4.31e-105	Bifidobacterium animalis subsp. animalis MCC 1489 MCC 1489
GCA_001688645.2	98.171	164	3	0	1	164	1	164	9.67e-126	Bifidobacterium animalis subsp. animalis YL2
GCA_002221565.2	89.157	166	16	1	1	166	1	164	9.62e-114	Bifidobacterium animalis subsp. animalis YL2
GCA_004154565.1	89.157	166	16	1	1	166	1	164	9.62e-114	Bifidobacterium animalis subsp. lactis 1316B
GCA_004154695.1	89.157	166	16	1	1	166	1	164	9.62e-114	Bifidobacterium animalis subsp. lactis 1395B
GCA_004154555.1	89.157	166	16	1	1	166	1	164	9.62e-114	Bifidobacterium animalis subsp. lactis 1528B
GCA_004154655.1	89.157	166	16	1	1	166	1	164	9.62e-114	Bifidobacterium animalis subsp. lactis 1802B
GCA_004154545.1	89.157	166	16	1	1	166	1	164	9.62e-114	Bifidobacterium animalis subsp. lactis 1808B
GCA_004154535.1	89.157	166	16	1	1	166	1	164	9.62e-114	Bifidobacterium animalis subsp. lactis 1811B
GCA_004154525.1	89.157	166	16	1	1	166	1	164	9.62e-114	Bifidobacterium animalis subsp. lactis 1813B
GCA_004154435.1	89.157	166	16	1	1	166	1	164	9.62e-114	Bifidobacterium animalis subsp. lactis 1821B
GCA_004154475.1	89.157	166	16	1	1	166	1	164	9.62e-114	Bifidobacterium animalis subsp. lactis 1843B
GCA_004154445.1	89.157	166	16	1	1	166	1	164	9.62e-114	Bifidobacterium animalis subsp. lactis 1869B
GCA_020309945.1	84.756	164	25	0	1	164	1	164	3.47e-109	Bifidobacterium animalis subsp. lactis 19-D-1
GCA_004154645.1	89.157	166	16	1	1	166	1	164	9.62e-114	Bifidobacterium animalis subsp. lactis 2007B
GCA_004154425.1	89.157	166	16	1	1	166	1	164	9.62e-114	Bifidobacterium animalis subsp. lactis 2010B
GCA_004154455.1	89.157	166	16	1	1	166	1	164	9.62e-114	Bifidobacterium animalis subsp. lactis 2011B
GCA_001892925.1	98.78	164	2	0	1	164	1	164	6.02e-127	Bifidobacterium animalis subsp. lactis 646
GCA_000021425.1	98.171	164	3	0	1	164	1	164	1.18e-125	Bifidobacterium animalis subsp. lactis AD011 AD011
GCA_001263975.1	89.157	166	16	1	12	177	1	164	8.87e-114	Bifidobacterium animalis subsp. lactis ATCC 27536 ATCC 27536
GCA_000471945.1	100	164	0	0	1	164	1	164	3.51e-128	Bifidobacterium animalis subsp. lactis ATCC 27673 ATCC 27673
GCA_001264015.1	89.157	166	16	1	12	177	1	164	8.87e-114	Bifidobacterium animalis subsp. lactis ATCC 27673 ATCC 27673
GCA_001263985.1	89.157	166	16	1	12	177	1	164	8.87e-114	Bifidobacterium animalis subsp. lactis ATCC 27674 ATCC 27674
GCA_000277325.1	98.171	164	3	0	1	164	1	164	1.18e-125	Bifidobacterium animalis subsp. lactis B420 B420
GCA_000025245.2	87.975	158	19	0	4	161	7	164	5.99e-111	Bifidobacterium animalis subsp. lactis BB-12 BB-12
GCA_002762435.1	87.805	164	20	0	1	164	1	164	6.8e-115	Bifidobacterium animalis subsp. lactis BB-12 BB-12
GCA_000818055.1	89.024	164	15	1	1	161	1	164	1.97e-113	Bifidobacterium animalis subsp. lactis BF052
GCA_040084745.1	98.78	164	2	0	1	164	1	164	6.02e-127	Bifidobacterium animalis subsp. lactis BGI-N3
GCA_038086955.1	98.171	164	3	0	1	164	1	164	9.67e-126	Bifidobacterium animalis subsp. lactis BI040
GCA_000277345.1	89.157	166	16	1	1	166	1	164	9.62e-114	Bifidobacterium animalis subsp. lactis Bi-07 Bi-07
GCA_029542645.1	85.366	164	21	1	1	161	1	164	4.72e-109	Bifidobacterium animalis subsp. lactis Bifidobacterium animalis subsp. lactis SF
GCA_008868455.1	98.78	164	2	0	1	164	1	164	5.89e-127	Bifidobacterium animalis subsp. lactis BIO5764
GCA_000022705.1	89.157	166	16	1	1	166	1	164	9.62e-114	Bifidobacterium animalis subsp. lactis Bl-04 Bl-04; ATCC SD5219
GCA_000414215.2	99.39	164	1	0	1	164	1	164	6.14e-128	Bifidobacterium animalis subsp. lactis Bl12 Bl12
GCA_023375105.1	89.157	166	16	1	1	166	1	164	9.62e-114	Bifidobacterium animalis subsp. lactis BLa80
GCA_000224965.2	89.157	166	16	1	12	177	1	164	8.87e-114	Bifidobacterium animalis subsp. lactis BLC1 BLC1
GCA_017963615.1	90.244	164	13	1	1	161	1	164	1.3e-114	Bifidobacterium animalis subsp. lactis BL-G101
GCA_002803775.1	96.341	164	6	0	1	164	1	164	3.14e-123	Bifidobacterium animalis subsp. lactis BM 25
GCA_035282465.1	89.634	164	14	1	1	161	1	164	1.53e-114	Bifidobacterium animalis subsp. lactis BM25
GCA_026683895.1	82.39	159	28	0	2	160	6	164	4.45e-105	Bifidobacterium animalis subsp. lactis BP026
GCA_000240765.1	89.157	166	16	1	1	166	1	164	9.62e-114	Bifidobacterium animalis subsp. lactis BS 01 BS 01
GCA_000612705.1	98.78	164	2	0	1	164	1	164	2.85e-127	Bifidobacterium animalis subsp. lactis CECT 8145 CECT 8145
GCA_003094915.1	89.157	166	16	1	1	166	1	164	9.62e-114	Bifidobacterium animalis subsp. lactis CF3_2
GCA_000220885.1	100	164	0	0	1	164	1	164	3.51e-128	Bifidobacterium animalis subsp. lactis CNCM I-2494 CNCM I-2494
GCA_025506255.1	82.39	159	28	0	2	160	6	164	4.45e-105	Bifidobacterium animalis subsp. lactis CUL34
GCA_036281465.1	98.78	164	2	0	1	164	1	164	5.89e-127	Bifidobacterium animalis subsp. lactis CUL62
GCA_003094835.1	89.157	166	16	1	1	166	1	164	9.62e-114	Bifidobacterium animalis subsp. lactis DS23_2
GCA_003094815.1	89.634	164	14	1	1	161	1	164	1.53e-114	Bifidobacterium animalis subsp. lactis DS24_2
GCA_003094775.1	89.634	164	14	1	1	161	1	164	1.53e-114	Bifidobacterium animalis subsp. lactis DS27_2
GCA_003095015.1	98.171	164	3	0	1	164	1	164	1.15e-125	Bifidobacterium animalis subsp. lactis DS28_2
GCA_000022965.1	89.157	166	16	1	1	166	1	164	9.62e-114	Bifidobacterium animalis subsp. lactis DSM 10140 DSM 10140
GCA_021018785.1	98.171	164	3	0	1	164	1	164	9.67e-126	Bifidobacterium animalis subsp. lactis DSM 15954
GCA_016835115.1	98.78	164	2	0	1	164	1	164	1.62e-126	Bifidobacterium animalis subsp. lactis H1
GCA_016835135.1	89.157	166	16	1	1	166	1	164	9.62e-114	Bifidobacterium animalis subsp. lactis H3
GCA_038756865.1	89.157	166	16	1	1	166	1	164	9.62e-114	Bifidobacterium animalis subsp. lactis HN 10
GCA_038994465.1	89.157	166	16	1	1	166	1	164	9.62e-114	Bifidobacterium animalis subsp. lactis HN 16
GCA_038994445.1	89.157	166	16	1	1	166	1	164	9.62e-114	Bifidobacterium animalis subsp. lactis HN 24
GCA_038994355.1	89.157	166	16	1	1	166	1	164	9.62e-114	Bifidobacterium animalis subsp. lactis HN 5
GCA_038562715.1	89.157	166	16	1	1	166	1	164	9.62e-114	Bifidobacterium animalis subsp. lactis HN 7
GCA_038756885.1	89.157	166	16	1	1	166	1	164	9.62e-114	Bifidobacterium animalis subsp. lactis HN 9
GCA_003606305.1	89.024	164	15	1	1	161	1	164	1.07e-113	Bifidobacterium animalis subsp. lactis HN019
GCA_000172535.1	87.975	158	19	0	4	161	7	164	5.99e-111	Bifidobacterium animalis subsp. lactis HN019 HN019
GCA_038994215.1	89.157	166	16	1	1	166	1	164	9.62e-114	Bifidobacterium animalis subsp. lactis HT 12
GCA_038994305.1	89.157	166	16	1	1	166	1	164	9.62e-114	Bifidobacterium animalis subsp. lactis HT 13
GCA_038756825.1	89.157	166	16	1	1	166	1	164	9.62e-114	Bifidobacterium animalis subsp. lactis HT 20
GCA_019576095.1	82.39	159	28	0	2	160	6	164	4.45e-105	Bifidobacterium animalis subsp. lactis i797
GCA_003428375.1	89.157	166	16	1	1	166	1	164	9.62e-114	Bifidobacterium animalis subsp. lactis IDCC4301
GCA_000816205.1	84.756	164	25	0	1	164	1	164	2.45e-109	Bifidobacterium animalis subsp. lactis KLDS2.0603 KLDS2.0603
GCA_002914815.1	100	164	0	0	1	164	1	164	3.51e-128	Bifidobacterium animalis subsp. lactis LMG P-17502_1
GCA_002914895.1	98.78	164	2	0	1	164	1	164	2.85e-127	Bifidobacterium animalis subsp. lactis LMG P-17502_2
GCA_029167605.1	87.805	164	20	0	1	164	1	164	3.45e-115	Bifidobacterium animalis subsp. lactis MH-02
GCA_009834975.1	89.024	164	15	1	1	161	1	164	1.97e-113	Bifidobacterium animalis subsp. lactis MN-Gup
GCA_039503425.1	89.157	166	16	1	1	166	1	164	9.62e-114	Bifidobacterium animalis subsp. lactis PT33
GCA_003390755.1	90.244	164	13	1	1	161	1	164	1.3e-114	Bifidobacterium animalis subsp. lactis S7
GCA_036923305.1	100	164	0	0	1	164	1	164	3.51e-128	Bifidobacterium animalis subsp. lactis TCI604
GCA_003970855.1	87.578	161	20	0	3	163	4	164	1.41e-111	Bifidobacterium animalis subsp. lactis UBBLa 70
GCA_000092765.1	98.171	164	3	0	1	164	1	164	2.83e-126	Bifidobacterium animalis subsp. lactis V9 V9
	80.493	487	94	1	10	495	754691	755177	7.81e-125	Bifidobacterium animalis subsp. lactis XLTG11
GCA_003438565.1	98.171	164	3	0	1	164	1	164	9.67e-126	Bifidobacterium animalis TF04-14
GCA_015377505.1	98.78	164	2	0	1	164	1	164	5.89e-127	Bifidobacterium animalis TK-J6A
GCA_016696725.1	100	164	0	0	1	164	1	164	3.51e-128	Bifidobacterium animalis YL2
GCA_023278655.1	98.171	164	3	0	1	164	1	164	9.67e-126	Bifidobacterium animalis YL2
GCA_002860345.1	83.019	159	27	0	2	160	6	164	1.27e-105	Bifidobacterium anseris Goo31D
GCA_016101605.1	82.39	159	28	0	2	160	6	164	4.45e-105	Bifidobacterium apousia M0109
GCA_007559275.1	82.39	159	28	0	2	160	6	164	4.45e-105	Bifidobacterium apousia W8102
GCA_016100825.1	83.019	159	27	0	2	160	6	164	1.27e-105	Bifidobacterium apousia W8115
GCA_009299485.1	89.634	164	17	0	6	169	1	164	2.49e-115	Bifidobacterium apri DSM 100238
GCA_002259795.1	92.453	159	12	0	2	160	6	164	6.03e-116	Bifidobacterium aquikefiri LMG 28769
GCA_002846895.1	84.756	164	25	0	1	164	1	164	7.09e-109	Bifidobacterium asteroides 1460B
GCA_000967185.1	91.139	158	14	0	4	161	7	164	7.76e-114	Bifidobacterium asteroides Bin2
GCA_002715865.1	84.756	164	25	0	1	164	1	164	7.09e-109	Bifidobacterium asteroides DSM 20089 DSM 20089
GCA_003202855.1	82.39	159	28	0	2	160	6	164	4.45e-105	Bifidobacterium asteroides ESL0170
GCA_003202715.1	82.39	159	28	0	2	160	6	164	4.45e-105	Bifidobacterium asteroides ESL0198
GCA_003202755.1	82.39	159	28	0	2	160	6	164	4.45e-105	Bifidobacterium asteroides ESL0199
GCA_003202695.1	82.278	158	28	0	3	160	7	164	1.05e-103	Bifidobacterium asteroides ESL0200
GCA_019469425.1	90.446	157	15	0	5	161	8	164	3.9e-112	Bifidobacterium asteroides ESL0447
GCA_000970835.1	82.39	159	28	0	2	160	6	164	4.45e-105	Bifidobacterium asteroides Hma3
GCA_030758775.1	89.157	166	16	1	1	166	1	164	9.62e-114	Bifidobacterium asteroides K-FP5
GCA_000304215.1	90.244	164	13	1	1	161	1	164	1.3e-114	Bifidobacterium asteroides PRL2011 PRL2011
GCA_009683175.1	98.78	164	2	0	1	164	1	164	2.85e-127	Bifidobacterium asteroides VRA_9sq_n
GCA_016102215.1	82.39	159	28	0	2	160	6	164	4.45e-105	Bifidobacterium asteroides W8109
GCA_016102205.1	82.39	159	28	0	2	160	6	164	4.45e-105	Bifidobacterium asteroides W8118
GCA_016102155.1	82.39	159	28	0	2	160	6	164	4.45e-105	Bifidobacterium asteroides W8130
GCA_017349335.2	98.171	164	3	0	1	164	1	164	3.26e-126	Bifidobacterium asteroides wkB204
GCA_009299475.1	89.634	164	17	0	1	164	1	164	1.26e-114	Bifidobacterium avesanii DSM 100685
GCA_010667745.1	93.082	159	11	0	3	161	6	164	6.78e-116	Bifidobacterium avesanii TREC
GCA_000741165.1	87.805	164	20	0	1	164	1	164	6.8e-115	Bifidobacterium biavatii DSM 23969 DSM 23969
GCA_001576865.1	98.171	164	3	0	1	164	1	164	1.71e-125	Bifidobacterium bifidum
GCA_001576895.1	85.366	164	21	1	1	161	1	164	4.72e-109	Bifidobacterium bifidum
GCA_001915215.1	89.634	164	14	1	1	161	1	164	1.53e-114	Bifidobacterium bifidum
GCA_014848835.1	100	164	0	0	1	164	1	164	3.51e-128	Bifidobacterium bifidum
GCA_014849155.1	90.244	164	13	1	1	161	1	164	1.3e-114	Bifidobacterium bifidum
GCA_018375785.1	84.756	164	25	0	1	164	1	164	2.45e-109	Bifidobacterium bifidum
GCA_032473135.1	100	164	0	0	1	164	1	164	3.51e-128	Bifidobacterium bifidum
GCA_032478295.1	100	164	0	0	1	164	1	164	3.51e-128	Bifidobacterium bifidum
GCA_032554555.1	87.975	158	19	0	4	161	7	164	5.99e-111	Bifidobacterium bifidum
GCA_032560935.1	100	164	0	0	1	164	1	164	3.51e-128	Bifidobacterium bifidum
GCA_032578695.1	100	164	0	0	1	164	1	164	3.51e-128	Bifidobacterium bifidum
GCA_036550965.1	85.366	164	21	1	1	161	1	164	2.24e-108	Bifidobacterium bifidum
GCA_002469385.1	90.244	164	16	0	1	164	1	164	7.66e-116	Bifidobacterium bifidum 1 G1971
GCA_028202855.1	89.634	164	14	1	1	161	1	164	1.53e-114	Bifidobacterium bifidum 1001136st1_C1_1001136B_160425
GCA_028202615.1	90.244	164	13	1	1	161	1	164	1.3e-114	Bifidobacterium bifidum 1001216st1_B8_1028SCRN_200821
GCA_028202785.1	89.157	166	16	1	1	166	1	164	9.62e-114	Bifidobacterium bifidum 1001216st1_E8_1001216I_160404
GCA_028202595.1	90.244	164	13	1	1	161	1	164	1.3e-114	Bifidobacterium bifidum 1001216st1_H2_BSD2780120875b_170604
GCA_028202695.1	89.634	164	14	1	1	161	1	164	1.53e-114	Bifidobacterium bifidum 1001216st1_H5_1028SCRN_200821
GCA_028202835.1	89.634	164	14	1	1	161	1	164	1.53e-114	Bifidobacterium bifidum 1001216st1_H8_1001216I_160404
GCA_028202815.1	89.634	164	14	1	1	161	1	164	1.53e-114	Bifidobacterium bifidum 1001271st1_A6_1001270H_150608
GCA_028202735.1	90.244	164	13	1	1	161	1	164	1.3e-114	Bifidobacterium bifidum 1001271st1_F2_1001271B_151109
GCA_028202715.1	89.634	164	14	1	1	161	1	164	1.53e-114	Bifidobacterium bifidum 1001271st1_G7_1001270J_160509
GCA_028202675.1	89.157	166	16	1	1	166	1	164	9.62e-114	Bifidobacterium bifidum 1001271st1_H11_1001271B_150615
GCA_028202335.1	89.024	164	15	1	1	161	1	164	1.07e-113	Bifidobacterium bifidum 1001283st1_A1_1001285H_161024
GCA_028202365.1	90.244	164	13	1	1	161	1	164	1.3e-114	Bifidobacterium bifidum 1001283st1_B11_1001285I_161205
GCA_028202295.1	89.024	164	15	1	1	161	1	164	1.07e-113	Bifidobacterium bifidum 1001283st1_C1_1001283B150225_161107
GCA_028202725.1	89.634	164	14	1	1	161	1	164	1.53e-114	Bifidobacterium bifidum 1001283st1_C8_1001283B150304_161114
GCA_028202605.1	89.634	164	14	1	1	161	1	164	1.53e-114	Bifidobacterium bifidum 1001283st1_D6_1001283B150209_150212
GCA_028202575.1	90.244	164	13	1	1	161	1	164	1.3e-114	Bifidobacterium bifidum 1001283st1_E8_1001283B150210_160208
GCA_028202355.1	90.244	164	13	1	1	161	1	164	1.3e-114	Bifidobacterium bifidum 1001283st1_E8_1001285I_161205
GCA_028202125.1	90.244	164	13	1	1	161	1	164	1.3e-114	Bifidobacterium bifidum 1001283st1_F2_1001283B150304_161114
GCA_028202165.1	90.244	164	13	1	1	161	1	164	1.3e-114	Bifidobacterium bifidum 1001283st1_F3_1001283B150210_160208
GCA_028202215.1	90.244	164	13	1	1	161	1	164	1.3e-114	Bifidobacterium bifidum 1001283st1_F5_1001283B150209_150212
GCA_028202155.1	90.244	164	13	1	1	161	1	164	1.3e-114	Bifidobacterium bifidum 1001283st1_G4_1001283B150217_161031
GCA_028202305.1	90.244	164	13	1	1	161	1	164	1.3e-114	Bifidobacterium bifidum 1025st1_A12_1025SCRN_200924
GCA_028202255.1	89.024	164	15	1	1	161	1	164	1.07e-113	Bifidobacterium bifidum 1025st1_B5_1025SCRN_200924
GCA_039913395.1	90.244	164	13	1	1	161	1	164	1.3e-114	Bifidobacterium bifidum 1025st1_C5_1025SCRN_200924
GCA_028202265.1	89.024	164	15	1	1	161	1	164	1.07e-113	Bifidobacterium bifidum 1025st1_D2_1025SCRN_200924
GCA_028201935.1	98.78	164	2	0	1	164	1	164	2.85e-127	Bifidobacterium bifidum 1025st1_E4_1025SCRN_200924
GCA_028202225.1	90.244	164	13	1	1	161	1	164	1.3e-114	Bifidobacterium bifidum 1025st1_F12_1025SCRN_200924
GCA_001020255.1	89.634	164	14	1	1	161	1	164	1.53e-114	Bifidobacterium bifidum 156B
GCA_002076105.1	98.171	164	3	0	1	164	1	164	9.67e-126	Bifidobacterium bifidum 1887B
GCA_025506295.1	89.157	166	16	1	1	166	1	164	9.62e-114	Bifidobacterium bifidum 20
GCA_028201965.1	90.244	164	13	1	1	161	1	164	1.3e-114	Bifidobacterium bifidum 2226st1_E4_2226SCRN_200925
GCA_039913355.1	89.634	164	14	1	1	161	1	164	2.08e-114	Bifidobacterium bifidum 2226st1_G9_2226SCRN_200925
GCA_001405355.1	84.756	164	22	1	1	161	1	164	7.9e-109	Bifidobacterium bifidum 2789STDY5608877
GCA_001020375.1	90.244	164	13	1	1	161	1	164	1.3e-114	Bifidobacterium bifidum 324B
GCA_001595435.1	98.171	164	3	0	1	164	1	164	9.67e-126	Bifidobacterium bifidum 791
GCA_022014355.1	98.171	164	3	0	1	164	1	164	9.67e-126	Bifidobacterium bifidum 791
GCA_001020355.1	90.244	164	13	1	1	161	1	164	1.3e-114	Bifidobacterium bifidum 85B
GCA_028203615.1	100	164	0	0	1	164	1	164	3.51e-128	Bifidobacterium bifidum A12_h1001283B150217_200217
GCA_028203515.1	90.244	164	13	1	1	161	1	164	1.3e-114	Bifidobacterium bifidum A2_hBSD2780061687b_210117
GCA_028202425.1	90.244	164	13	1	1	161	1	164	1.3e-114	Bifidobacterium bifidum A4_hBSD2780061687b_210117
GCA_001020245.1	89.024	164	15	1	1	161	1	164	1.97e-113	Bifidobacterium bifidum A8
GCA_003465425.1	85.366	164	21	1	1	161	1	164	4.72e-109	Bifidobacterium bifidum AF11-25B
GCA_003474045.1	85.366	164	21	1	1	161	1	164	3.4e-108	Bifidobacterium bifidum AF45-10
GCA_003472345.1	98.171	164	3	0	1	164	1	164	3.26e-126	Bifidobacterium bifidum AM12-10
GCA_003473145.1	85.366	164	21	1	1	161	1	164	4.72e-109	Bifidobacterium bifidum AM12-9
GCA_003471595.1	90.244	164	13	1	1	161	1	164	1.3e-114	Bifidobacterium bifidum AM18-1
GCA_003471555.1	85.366	164	21	1	1	161	1	164	4.72e-109	Bifidobacterium bifidum AM18-11
GCA_003470615.1	90.244	164	13	1	1	161	1	164	1.3e-114	Bifidobacterium bifidum AM18-12AC
GCA_003470585.1	85.366	164	21	1	1	161	1	164	3.4e-108	Bifidobacterium bifidum AM18-29
GCA_003468415.1	89.024	164	15	1	1	161	1	164	1.97e-113	Bifidobacterium bifidum AM36-1AC
GCA_003467985.1	98.171	164	3	0	1	164	1	164	9.67e-126	Bifidobacterium bifidum AM42-15AC
GCA_000466525.1	85.366	164	21	1	1	161	1	164	4.72e-109	Bifidobacterium bifidum ATCC 29521 = JCM 1255 = DSM 20456 ATCC 29521
GCA_001025135.1	90.244	164	13	1	1	161	1	164	1.3e-114	Bifidobacterium bifidum ATCC 29521 = JCM 1255 = DSM 20456 JCM 1255
GCA_028202035.1	90.244	164	13	1	1	161	1	164	1.3e-114	Bifidobacterium bifidum B1_h1001283B150217_200217
GCA_028203545.1	90.244	164	13	1	1	161	1	164	1.3e-114	Bifidobacterium bifidum B3_hBSD2780061687b_210117
GCA_028202555.1	90.244	164	13	1	1	161	1	164	1.3e-114	Bifidobacterium bifidum B6_h1001283B150217_200217
GCA_039913235.1	89.634	164	14	1	1	161	1	164	2.08e-114	Bifidobacterium bifidum B7_hBSD2780061687b_210117
GCA_033959405.1	100	164	0	0	1	164	1	164	3.51e-128	Bifidobacterium bifidum BB11
GCA_017814645.1	85.366	164	21	1	1	161	1	164	3.4e-108	Bifidobacterium bifidum BB-G90
GCA_001281345.1	98.78	164	2	0	1	164	1	164	5.89e-127	Bifidobacterium bifidum BF3
GCA_000265095.1	98.171	164	3	0	1	164	1	164	9.67e-126	Bifidobacterium bifidum BGN4 BGN4
GCA_008868415.1	99.39	164	1	0	1	164	1	164	1.65e-127	Bifidobacterium bifidum BIO5480
GCA_009075785.1	90.244	164	13	1	1	161	1	164	1.3e-114	Bifidobacterium bifidum BIOML-A1
GCA_009078115.1	90.244	164	13	1	1	161	1	164	1.3e-114	Bifidobacterium bifidum BIOML-A10
GCA_009078055.1	89.024	164	15	1	1	161	1	164	1.97e-113	Bifidobacterium bifidum BIOML-A11
GCA_009160905.1	90.244	164	13	1	1	161	1	164	1.3e-114	Bifidobacterium bifidum BIOML-A12
GCA_009160945.1	90.244	164	13	1	1	161	1	164	1.3e-114	Bifidobacterium bifidum BIOML-A13
GCA_009160885.1	90.244	164	13	1	1	161	1	164	1.3e-114	Bifidobacterium bifidum BIOML-A14
GCA_009160915.1	90.244	164	13	1	1	161	1	164	1.3e-114	Bifidobacterium bifidum BIOML-A15
GCA_009160865.1	90.244	164	13	1	1	161	1	164	1.3e-114	Bifidobacterium bifidum BIOML-A16
GCA_009160845.1	90.244	164	13	1	1	161	1	164	1.3e-114	Bifidobacterium bifidum BIOML-A17
GCA_009160775.1	85.366	164	21	1	1	161	1	164	4.72e-109	Bifidobacterium bifidum BIOML-A18
GCA_009159555.1	98.171	164	3	0	1	164	1	164	9.67e-126	Bifidobacterium bifidum BIOML-A19
GCA_009075765.1	89.157	166	16	1	1	166	1	164	9.62e-114	Bifidobacterium bifidum BIOML-A2
GCA_009159505.1	90.244	164	13	1	1	161	1	164	1.3e-114	Bifidobacterium bifidum BIOML-A20
GCA_009159095.1	98.171	164	3	0	1	164	1	164	9.67e-126	Bifidobacterium bifidum BIOML-A21
GCA_009159495.1	98.171	164	3	0	1	164	1	164	9.67e-126	Bifidobacterium bifidum BIOML-A24
GCA_009160825.1	85.366	164	21	1	1	161	1	164	4.72e-109	Bifidobacterium bifidum BIOML-A25
GCA_009078065.1	90.244	164	13	1	1	161	1	164	1.3e-114	Bifidobacterium bifidum BIOML-A3
GCA_009078015.1	90.244	164	13	1	1	161	1	164	1.3e-114	Bifidobacterium bifidum BIOML-A4
GCA_009078005.1	90.244	164	13	1	1	161	1	164	1.3e-114	Bifidobacterium bifidum BIOML-A5
GCA_009077975.1	90.244	164	13	1	1	161	1	164	1.3e-114	Bifidobacterium bifidum BIOML-A6
GCA_009077955.1	89.024	164	15	1	1	161	1	164	1.97e-113	Bifidobacterium bifidum BIOML-A7
GCA_009077915.1	89.024	164	15	1	1	161	1	164	1.97e-113	Bifidobacterium bifidum BIOML-A8
GCA_009078095.1	90.244	164	13	1	1	161	1	164	1.3e-114	Bifidobacterium bifidum BIOML-A9
GCA_028202185.1	90.244	164	13	1	1	161	1	164	1.3e-114	Bifidobacterium bifidum BSD2780061688st1_D1_BSD2780061688b_171218
GCA_028202115.1	89.634	164	14	1	1	161	1	164	5.83e-114	Bifidobacterium bifidum BSD2780061688st1_G1_BSD2780061688b_171218
GCA_039913365.1	89.634	164	14	1	1	161	1	164	1.53e-114	Bifidobacterium bifidum C1_h1001283B150217_200217
GCA_028203795.1	90.244	164	13	1	1	161	1	164	1.3e-114	Bifidobacterium bifidum C4_h1001283B150217_200217
GCA_028201955.1	89.024	164	15	1	1	161	1	164	1.07e-113	Bifidobacterium bifidum C7_h1001283B150217_200217
GCA_004167365.1	84.146	164	26	0	1	164	1	164	3.8e-108	Bifidobacterium bifidum ca_0067
GCA_000435915.1	89.024	164	15	1	1	161	1	164	1.97e-113	Bifidobacterium bifidum CAG:234
GCA_900112465.1	87.975	158	19	0	4	161	7	164	5.99e-111	Bifidobacterium bifidum Calf96
GCA_034427835.1	91.772	158	13	0	11	168	7	164	5.46e-114	Bifidobacterium bifidum CCRC11847
GCA_040094955.1	98.171	164	3	0	1	164	1	164	9.67e-126	Bifidobacterium bifidum CLA-AA-H198
GCA_017894325.1	90.244	164	13	1	1	161	1	164	1.3e-114	Bifidobacterium bifidum CNCM I-4319
GCA_028202075.1	89.634	164	14	1	1	161	1	164	5.83e-114	Bifidobacterium bifidum D31st1_A3_D31t1_170403
GCA_028202095.1	89.634	164	14	1	1	161	1	164	5.83e-114	Bifidobacterium bifidum D31st1_B4_D31t1_170403
GCA_028202055.1	90.244	164	13	1	1	161	1	164	1.3e-114	Bifidobacterium bifidum D31st1_E7_D31t1_170403
GCA_028202015.1	100	164	0	0	1	164	1	164	3.51e-128	Bifidobacterium bifidum D52st1_E11_D52t1_170925
GCA_028203855.1	90.244	164	13	1	1	161	1	164	1.3e-114	Bifidobacterium bifidum D53st1_A12_D53t1_180928
GCA_028203835.1	90.244	164	13	1	1	161	1	164	1.3e-114	Bifidobacterium bifidum D53st1_B4_D53t1_180928
GCA_039913295.1	89.634	164	14	1	1	161	1	164	2.08e-114	Bifidobacterium bifidum D8_hBSD2780061687_210209
GCA_022134905.2	85.366	164	21	1	1	161	1	164	4.72e-109	Bifidobacterium bifidum DFI.7.51
GCA_022133625.1	98.171	164	3	0	1	164	1	164	9.67e-126	Bifidobacterium bifidum DFI.7.59
GCA_003094795.1	89.157	166	16	1	1	166	1	164	9.62e-114	Bifidobacterium bifidum DS25_23
GCA_003095035.1	89.157	166	16	1	1	166	1	164	9.62e-114	Bifidobacterium bifidum DS26_23
GCA_003094755.1	89.634	164	14	1	1	161	1	164	1.53e-114	Bifidobacterium bifidum DS30_23
GCA_003094735.1	90.244	164	13	1	1	161	1	164	1.3e-114	Bifidobacterium bifidum DS31_23
GCA_003094715.1	89.634	164	14	1	1	161	1	164	1.53e-114	Bifidobacterium bifidum DS32_23
GCA_003094645.1	98.171	164	3	0	1	164	1	164	9.67e-126	Bifidobacterium bifidum DS33_23
GCA_028203625.1	90.244	164	13	1	1	161	1	164	1.3e-114	Bifidobacterium bifidum E2_hBSD2780061687_210209
GCA_028203645.1	89.634	164	14	1	1	161	1	164	2.08e-114	Bifidobacterium bifidum E2_hBSD2780061687b_210117
GCA_039913335.1	89.634	164	14	1	1	161	1	164	2.08e-114	Bifidobacterium bifidum E4_hBSD2780061687_210209
GCA_028202535.1	90.244	164	13	1	1	161	1	164	1.3e-114	Bifidobacterium bifidum E4_hBSD2780061687b_210117
GCA_039913315.1	89.634	164	14	1	1	161	1	164	2.08e-114	Bifidobacterium bifidum E5_hBSD2780061687_210209
GCA_028203575.1	90.244	164	13	1	1	161	1	164	1.3e-114	Bifidobacterium bifidum F10_hBSD2780061687_210209
GCA_028203775.1	90.244	164	13	1	1	161	1	164	1.3e-114	Bifidobacterium bifidum F11_h1001283B150217_200217
GCA_039913255.1	90.244	164	13	1	1	161	1	164	1.3e-114	Bifidobacterium bifidum F11_hBSD2780061687_210209
GCA_028202515.1	89.634	164	14	1	1	161	1	164	2.08e-114	Bifidobacterium bifidum F11_hBSD2780061687b_210117
GCA_039913275.1	89.634	164	14	1	1	161	1	164	2.08e-114	Bifidobacterium bifidum F12_hBSD2780061687_210209
GCA_028202435.1	90.244	164	13	1	1	161	1	164	1.3e-114	Bifidobacterium bifidum F3_hBSD2780061687b_210117
GCA_028203815.1	90.244	164	13	1	1	161	1	164	1.3e-114	Bifidobacterium bifidum F5_h1001283B150217_200217
GCA_028203735.1	90.244	164	13	1	1	161	1	164	1.3e-114	Bifidobacterium bifidum F6_h1001283B150217_200217
GCA_039913155.1	90.244	164	13	1	1	161	1	164	1.3e-114	Bifidobacterium bifidum F6_hBSD2780061687b_210117
GCA_028203705.1	90.244	164	13	1	1	161	1	164	1.3e-114	Bifidobacterium bifidum G10_h1001283B150217_200217
GCA_028201895.1	100	164	0	0	1	164	1	164	3.51e-128	Bifidobacterium bifidum G6_h1001283B150217_200217
GCA_028203745.1	90.244	164	13	1	1	161	1	164	1.3e-114	Bifidobacterium bifidum G8_h1001283B150217_200217
GCA_039913215.1	89.634	164	14	1	1	161	1	164	2.08e-114	Bifidobacterium bifidum G9_hBSD2780061687_210209
GCA_028203895.1	90.244	164	13	1	1	161	1	164	1.3e-114	Bifidobacterium bifidum H2_h1001283B150217_200217
GCA_028202455.1	90.244	164	13	1	1	161	1	164	1.3e-114	Bifidobacterium bifidum H2_hBSD2780061687b_210117
GCA_028203875.1	90.244	164	13	1	1	161	1	164	1.3e-114	Bifidobacterium bifidum H3_h1001283B150217_200217
GCA_039913195.1	90.244	164	13	1	1	161	1	164	1.3e-114	Bifidobacterium bifidum H3_hBSD2780061687_210209
GCA_028202495.1	90.244	164	13	1	1	161	1	164	1.3e-114	Bifidobacterium bifidum H9_hBSD2780061687_210209
GCA_016838705.1	98.171	164	3	0	1	164	1	164	9.67e-126	Bifidobacterium bifidum HN002
GCA_020861855.1	100	164	0	0	1	164	1	164	3.51e-128	Bifidobacterium bifidum ICIS-176
GCA_004799295.1	87.975	158	19	0	4	161	7	164	5.99e-111	Bifidobacterium bifidum ICIS-202
GCA_002114145.1	89.024	164	15	1	1	161	1	164	1.97e-113	Bifidobacterium bifidum ICIS-310
GCA_020908005.1	89.024	164	15	1	1	161	1	164	1.07e-113	Bifidobacterium bifidum ICIS-504
GCA_020710245.1	89.157	166	16	1	1	166	1	164	9.62e-114	Bifidobacterium bifidum ICIS-629
GCA_003790385.1	98.78	164	2	0	1	164	1	164	5.7e-127	Bifidobacterium bifidum ICIS-643
GCA_001020405.1	89.024	164	15	1	1	161	1	164	1.07e-113	Bifidobacterium bifidum IPLA 20015
GCA_000300215.1	90.244	164	13	1	1	161	1	164	1.3e-114	Bifidobacterium bifidum IPLA 20015 IPLA 20015
GCA_001020265.1	90.244	164	13	1	1	161	1	164	1.3e-114	Bifidobacterium bifidum IPLA 20017
GCA_028202415.1	90.244	164	13	1	1	161	1	164	1.3e-114	Bifidobacterium bifidum J1101312st1_C7_J1101312_190322
GCA_028202395.1	90.244	164	13	1	1	161	1	164	1.3e-114	Bifidobacterium bifidum J1101312st1_E10_J1101312_190322
GCA_028203695.1	90.244	164	13	1	1	161	1	164	1.3e-114	Bifidobacterium bifidum J1101312st1_E3_J1101312_190322
GCA_028203675.1	90.244	164	13	1	1	161	1	164	1.3e-114	Bifidobacterium bifidum J1101312st1_H2_J1101312_190322
GCA_024341745.1	98.171	164	3	0	1	164	1	164	9.67e-126	Bifidobacterium bifidum JCM 1254 JCM 1254
GCA_019734315.1	89.024	164	15	1	1	161	1	164	1.97e-113	Bifidobacterium bifidum K05
GCA_029723675.1	89.634	164	14	1	1	161	1	164	1.53e-114	Bifidobacterium bifidum LH_1013
GCA_029723595.1	98.171	164	3	0	1	164	1	164	9.67e-126	Bifidobacterium bifidum LH_1016
GCA_029723565.1	89.634	164	14	1	1	161	1	164	1.53e-114	Bifidobacterium bifidum LH_1017
GCA_029723555.1	89.634	164	14	1	1	161	1	164	1.53e-114	Bifidobacterium bifidum LH_1036
GCA_029723435.1	98.78	164	2	0	1	164	1	164	2.85e-127	Bifidobacterium bifidum LH_1044
GCA_029723375.1	89.157	166	16	1	1	166	1	164	9.62e-114	Bifidobacterium bifidum LH_1045
GCA_029723575.1	89.634	164	14	1	1	161	1	164	1.53e-114	Bifidobacterium bifidum LH_1048
GCA_029723695.1	89.634	164	14	1	1	161	1	164	1.53e-114	Bifidobacterium bifidum LH_986
GCA_000741085.1	91.139	158	14	0	4	161	7	164	7.76e-114	Bifidobacterium bifidum LMG 11041
GCA_001020275.1	90.244	164	13	1	1	161	1	164	1.3e-114	Bifidobacterium bifidum LMG 11582
GCA_001020335.1	90.244	164	13	1	1	161	1	164	1.3e-114	Bifidobacterium bifidum LMG 11583
GCA_003573955.1	89.634	164	14	1	1	161	1	164	5.83e-114	Bifidobacterium bifidum LMG 13195 JCM 7004
GCA_000299595.1	89.157	166	16	1	1	166	1	164	9.62e-114	Bifidobacterium bifidum LMG 13195 LMG 13195
GCA_001020415.1	90.244	164	13	1	1	161	1	164	1.3e-114	Bifidobacterium bifidum LMG 13195 LMG 13195
GCA_001020325.1	89.634	164	14	1	1	161	1	164	1.53e-114	Bifidobacterium bifidum LMG 13200
GCA_001546225.1	98.171	164	3	0	1	164	1	164	9.67e-126	Bifidobacterium bifidum MJR8628B
GCA_019041835.1	88.415	164	16	1	1	161	1	164	3.9e-112	Bifidobacterium bifidum MSK.8.16
GCA_019041375.1	89.024	164	15	1	1	161	1	164	3.23e-113	Bifidobacterium bifidum MSK.8.3
GCA_000155395.1	89.024	164	15	1	1	161	1	164	1.97e-113	Bifidobacterium bifidum NCIMB 41171 NCIMB 41171
GCA_900445665.1	88.415	164	16	1	1	161	1	164	3.9e-112	Bifidobacterium bifidum NCTC10471
GCA_900637095.1	98.171	164	3	0	1	164	1	164	1.18e-125	Bifidobacterium bifidum NCTC13001
GCA_026076095.1	89.634	164	14	1	1	161	1	164	1.53e-114	Bifidobacterium bifidum P671
GCA_000165905.1	90.244	164	13	1	1	161	1	164	1.3e-114	Bifidobacterium bifidum PRL2010 PRL2010
GCA_039913175.1	90.244	164	13	1	1	161	1	164	1.3e-114	Bifidobacterium bifidum RTP21221st1_A9_RTP21221_200709
GCA_028203535.1	90.244	164	13	1	1	161	1	164	1.3e-114	Bifidobacterium bifidum RTP21221st1_G2_RTP21221_200709
GCA_039913135.1	90.244	164	13	1	1	161	1	164	1.3e-114	Bifidobacterium bifidum RTP21221st1_H4_RTP21221_200709
GCA_039913115.1	90.244	164	13	1	1	161	1	164	1.3e-114	Bifidobacterium bifidum RTP21221st1_H7_RTP21221_200709
GCA_039913095.1	90.244	164	13	1	1	161	1	164	1.3e-114	Bifidobacterium bifidum RTP21222st1_D12_RTP21222_200807
GCA_039913075.1	90.244	164	13	1	1	161	1	164	1.3e-114	Bifidobacterium bifidum RTP21222st1_F4_RTP21222_200807
GCA_039913055.1	89.634	164	14	1	1	161	1	164	1.53e-114	Bifidobacterium bifidum RTP21222st1_F7_RTP21222_200807
GCA_039912995.1	100	164	0	0	1	164	1	164	3.51e-128	Bifidobacterium bifidum RTP21222st1_H10_RTP21222_200807
GCA_028203495.1	100	164	0	0	1	164	1	164	3.51e-128	Bifidobacterium bifidum RTP21484st2_A9_RTP21484_190118
GCA_028368265.1	88.415	164	16	1	1	161	1	164	8.12e-113	Bifidobacterium bifidum RTP21484st2_G9_RTP21484_190118
GCA_039913015.1	90.244	164	13	1	1	161	1	164	1.3e-114	Bifidobacterium bifidum RTP31036st1_A12_RTP31036_200814
GCA_039913035.1	89.634	164	14	1	1	161	1	164	1.53e-114	Bifidobacterium bifidum RTP31036st1_G6_RTP31036_200814
GCA_013867495.1	98.171	164	3	0	1	164	1	164	9.67e-126	Bifidobacterium bifidum s-1
GCA_000164965.1	99.39	164	1	0	1	164	1	164	1.65e-127	Bifidobacterium bifidum S17 S17
GCA_003390735.1	100	164	0	0	1	164	1	164	3.51e-128	Bifidobacterium bifidum S6
GCA_027215545.1	100	164	0	0	1	164	1	164	3.51e-128	Bifidobacterium bifidum SDS-1424-OWp
GCA_027215325.1	100	164	0	0	1	164	1	164	3.51e-128	Bifidobacterium bifidum SDS-1425-OWp
GCA_003437945.1	85.366	164	21	1	1	161	1	164	4.72e-109	Bifidobacterium bifidum TF05-1
GCA_003437785.1	89.024	164	15	1	1	161	1	164	1.97e-113	Bifidobacterium bifidum TF05-39
GCA_003437345.1	90.244	164	13	1	1	161	1	164	1.3e-114	Bifidobacterium bifidum TF06-13
GCA_003437325.1	90.244	164	13	1	1	161	1	164	1.3e-114	Bifidobacterium bifidum TF06-14AC
GCA_003437175.1	85.366	164	21	1	1	161	1	164	4.72e-109	Bifidobacterium bifidum TF07-22
GCA_003436655.1	90.244	164	13	1	1	161	1	164	1.3e-114	Bifidobacterium bifidum TM02-15
GCA_003436635.1	98.171	164	3	0	1	164	1	164	9.67e-126	Bifidobacterium bifidum TM02-17
GCA_003436575.1	85.366	164	21	1	1	161	1	164	4.72e-109	Bifidobacterium bifidum TM04-12
GCA_003466485.1	98.171	164	3	0	1	164	1	164	9.67e-126	Bifidobacterium bifidum TM05-15
GCA_003466395.1	90.244	164	13	1	1	161	1	164	1.3e-114	Bifidobacterium bifidum TM06-10
GCA_003466365.1	89.024	164	15	1	1	161	1	164	1.97e-113	Bifidobacterium bifidum TM06-5
GCA_003436135.1	84.756	164	22	1	1	161	1	164	2.56e-108	Bifidobacterium bifidum TM07-4AC
GCA_003573895.1	89.024	164	15	1	1	161	1	164	3.23e-113	Bifidobacterium bifidum TMC 3115
GCA_016307165.1	82.278	158	28	0	3	160	7	164	1.05e-103	Bifidobacterium bifidum UBBB-55
GCA_030218415.1	80.12	166	31	1	1	166	1	164	5.8e-106	Bifidobacterium bifidum UMB0776B
GCA_011029205.1	85.366	164	21	1	1	161	1	164	4.72e-109	Bifidobacterium bifidum VA07-1AN
GCA_016069985.1	88.415	164	16	1	1	161	1	164	3.9e-112	Bifidobacterium bifidum VKPM Ac-1579
GCA_016070035.1	99.39	164	1	0	1	164	1	164	1.27e-127	Bifidobacterium bifidum VKPM Ac-1784
GCA_029011515.1	91.72	157	13	0	12	168	8	164	1.22e-113	Bifidobacterium bifidum VSI20
GCA_020892075.1	90.244	164	13	1	1	161	1	164	1.3e-114	Bifidobacterium bifidum YIT 10347
GCA_000741525.1	92.357	157	12	0	12	168	8	164	5.71e-114	Bifidobacterium bohemicum DSM 22767 DSM 22767
GCA_900094965.1	83.537	164	25	1	1	162	1	164	8.07e-107	Bifidobacterium bohemicum R-53250
GCA_000737845.1	98.171	164	3	0	1	164	1	164	2.83e-126	Bifidobacterium bombi DSM 19703 DSM 19703
GCA_022769165.1	84.756	164	25	0	1	164	1	164	2.45e-109	Bifidobacterium boum
GCA_029011375.1	98.171	164	3	0	1	164	1	164	9.67e-126	Bifidobacterium boum
GCA_021531155.1	85.366	164	21	1	1	161	1	164	4.72e-109	Bifidobacterium boum An918
GCA_000741535.1	84.146	164	24	1	1	162	1	164	8.62e-106	Bifidobacterium boum LMG 10736
GCA_012844085.1	91.72	157	13	0	12	168	8	164	1.57e-113	Bifidobacterium boum WCA-130-P53-4B
GCA_001576875.1	89.634	164	14	1	1	161	1	164	1.53e-114	Bifidobacterium breve
GCA_014847835.1	98.171	164	3	0	1	164	1	164	9.67e-126	Bifidobacterium breve
GCA_018376105.1	90.244	164	13	1	1	161	1	164	1.3e-114	Bifidobacterium breve
GCA_020783035.1	87.898	157	19	0	6	162	8	164	2e-110	Bifidobacterium breve
GCA_020783055.1	100	164	0	0	1	164	1	164	3.51e-128	Bifidobacterium breve
GCA_022653565.1	80.255	157	31	0	3	159	8	164	2.48e-101	Bifidobacterium breve
GCA_022653935.1	100	164	0	0	1	164	1	164	3.51e-128	Bifidobacterium breve
GCA_030228295.1	80.723	166	30	1	1	166	1	164	1.89e-106	Bifidobacterium breve
GCA_032470955.1	99.39	164	1	0	1	164	1	164	1.27e-127	Bifidobacterium breve
GCA_032471255.1	100	164	0	0	1	164	1	164	3.51e-128	Bifidobacterium breve
GCA_032471675.1	100	164	0	0	1	164	1	164	3.51e-128	Bifidobacterium breve
GCA_032472155.1	99.39	164	1	0	1	164	1	164	1.27e-127	Bifidobacterium breve
GCA_032473175.1	89.634	164	14	1	1	161	1	164	5.11e-114	Bifidobacterium breve
GCA_032476395.1	99.39	164	1	0	1	164	1	164	1.27e-127	Bifidobacterium breve
GCA_032476675.1	100	164	0	0	1	164	1	164	3.51e-128	Bifidobacterium breve
GCA_032478335.1	90.244	164	13	1	1	161	1	164	1.3e-114	Bifidobacterium breve
GCA_032478575.1	85.366	164	21	1	1	161	1	164	4.72e-109	Bifidobacterium breve
GCA_032479475.1	98.171	164	3	0	1	164	1	164	9.67e-126	Bifidobacterium breve
GCA_032481575.1	98.684	152	2	0	1	152	1	152	1.2e-117	Bifidobacterium breve
GCA_032482055.1	100	164	0	0	1	164	1	164	3.51e-128	Bifidobacterium breve
GCA_032483755.1	98.171	164	3	0	1	164	1	164	9.67e-126	Bifidobacterium breve
GCA_032484115.1	100	164	0	0	1	164	1	164	3.51e-128	Bifidobacterium breve
GCA_032486615.1	98.171	164	3	0	1	164	1	164	9.67e-126	Bifidobacterium breve
GCA_032504645.1	98.78	164	2	0	1	164	1	164	6.02e-127	Bifidobacterium breve
GCA_032505105.1	100	164	0	0	1	164	1	164	3.51e-128	Bifidobacterium breve
GCA_032505235.1	100	164	0	0	1	164	1	164	3.51e-128	Bifidobacterium breve
GCA_032505945.1	100	164	0	0	1	164	1	164	3.51e-128	Bifidobacterium breve
GCA_032506215.1	100	164	0	0	1	164	1	164	3.51e-128	Bifidobacterium breve
GCA_032508515.1	98.171	164	3	0	1	164	1	164	9.67e-126	Bifidobacterium breve
GCA_032510045.1	98.171	164	3	0	1	164	1	164	9.67e-126	Bifidobacterium breve
GCA_032510405.1	100	131	0	0	1	131	34	164	1.75e-102	Bifidobacterium breve
GCA_032516345.1	100	164	0	0	1	164	1	164	3.51e-128	Bifidobacterium breve
GCA_032516905.1	100	164	0	0	1	164	1	164	3.51e-128	Bifidobacterium breve
GCA_032518205.1	85.366	164	21	1	1	161	1	164	4.72e-109	Bifidobacterium breve
GCA_032556795.1	98.171	164	3	0	1	164	1	164	9.67e-126	Bifidobacterium breve
GCA_032558635.1	96.226	159	6	0	2	160	6	164	1.39e-119	Bifidobacterium breve
GCA_032562215.1	99.39	164	1	0	1	164	1	164	1.27e-127	Bifidobacterium breve
GCA_032563135.1	100	164	0	0	1	164	1	164	3.51e-128	Bifidobacterium breve
GCA_032571115.1	98.78	164	2	0	1	164	1	164	6.02e-127	Bifidobacterium breve
GCA_032574035.1	87.342	158	20	0	4	161	7	164	3.24e-110	Bifidobacterium breve
GCA_032594155.1	96.226	159	6	0	2	160	6	164	1.39e-119	Bifidobacterium breve
GCA_902167575.1	85.366	164	21	1	1	161	1	164	4.72e-109	Bifidobacterium breve
GCA_902167895.1	98.171	164	3	0	1	164	1	164	1.18e-125	Bifidobacterium breve
GCA_902505445.1	99.39	164	1	0	1	164	1	164	1.27e-127	Bifidobacterium breve
GCA_902505485.1	98.171	164	3	0	1	164	1	164	7.19e-126	Bifidobacterium breve
	99.798	495	1	0	1	495	17000	17494	0	Bifidobacterium breve
	97.65	468	11	0	1	468	424	891	0	Bifidobacterium breve
GCA_002838465.1	98.78	164	2	0	1	164	1	164	2.85e-127	Bifidobacterium breve 017W439
GCA_002838545.1	100	164	0	0	1	164	1	164	3.51e-128	Bifidobacterium breve 082W48
GCA_028203465.1	100	164	0	0	1	164	1	164	3.51e-128	Bifidobacterium breve 1001254st1_B10_1001254J_160919
GCA_028203455.1	99.39	164	1	0	1	164	1	164	6.14e-128	Bifidobacterium breve 1001254st1_D4_1001254J_160919
GCA_028201765.1	99.39	164	1	0	1	164	1	164	6.14e-128	Bifidobacterium breve 1001274st1_G4_1001274B_151102
GCA_028201915.1	90.244	164	13	1	1	161	1	164	1.3e-114	Bifidobacterium breve 1001274st1_H8_1001274B_151102
GCA_039912955.1	85.366	164	21	1	1	161	1	164	4.72e-109	Bifidobacterium breve 1001285st1_E7_1001285H_161024
GCA_028201995.1	89.634	164	14	1	1	161	1	164	1.53e-114	Bifidobacterium breve 1001287st1_G6_1001287H_170206
GCA_024760465.1	98.78	164	2	0	1	164	1	164	5.89e-127	Bifidobacterium breve 1101A
GCA_000568955.1	98.78	164	2	0	1	164	1	164	2.85e-127	Bifidobacterium breve 12L 12L
GCA_002838565.1	100	164	0	0	1	164	1	164	3.51e-128	Bifidobacterium breve 139W423
GCA_014779815.1	89.024	164	15	1	1	161	1	164	1.97e-113	Bifidobacterium breve 142
GCA_002838525.1	100	164	0	0	1	164	1	164	3.51e-128	Bifidobacterium breve 180W83
GCA_002076075.1	100	164	0	0	1	164	1	164	3.51e-128	Bifidobacterium breve 1889B
GCA_002076055.1	98.78	164	2	0	1	164	1	164	5.89e-127	Bifidobacterium breve 1891B
GCA_002075865.1	85.366	164	21	1	1	161	1	164	4.72e-109	Bifidobacterium breve 1900B
GCA_002838485.1	100	164	0	0	1	164	1	164	3.51e-128	Bifidobacterium breve 215W447a
GCA_028203585.1	89.634	164	14	1	1	161	1	164	2.08e-114	Bifidobacterium breve 2217st1_B10_2217SCRN_200827
GCA_039912975.1	100	164	0	0	1	164	1	164	3.51e-128	Bifidobacterium breve 2217st1_C9_2217SCRN_200827
GCA_000568895.1	98.63	73	1	0	1	73	92	164	4.85e-54	Bifidobacterium breve 2L 2L
GCA_000568895.1	97.368	76	2	0	1	76	1	76	8.78e-56	Bifidobacterium breve 2L 2L
GCA_003370195.1	100	164	0	0	1	164	1	164	3.51e-128	Bifidobacterium breve 30-1
GCA_000568875.1	89.241	158	17	0	4	161	7	164	3.77e-112	Bifidobacterium breve 31L 31L
GCA_003370175.1	100	164	0	0	1	164	1	164	3.51e-128	Bifidobacterium breve 322-1
GCA_003370155.1	100	164	0	0	1	164	1	164	3.51e-128	Bifidobacterium breve 45630
GCA_000569055.1	100	164	0	0	1	164	1	164	3.51e-128	Bifidobacterium breve 689b 689b
GCA_002271275.1	85.366	164	21	1	1	161	1	164	4.72e-109	Bifidobacterium breve 7E
GCA_003370295.1	100	164	0	0	1	164	1	164	3.51e-128	Bifidobacterium breve 91-1
GCA_000213865.1	98.171	164	3	0	1	164	1	164	1.71e-125	Bifidobacterium breve ACS-071-V-Sch8b ACS-071-V-Sch8b
GCA_030876985.1	98.171	164	3	0	1	164	1	164	9.67e-126	Bifidobacterium breve B6
GCA_001189355.1	98.171	164	3	0	1	164	1	164	9.67e-126	Bifidobacterium breve BBRI4
GCA_030414125.1	98.171	164	3	0	1	164	1	164	9.67e-126	Bifidobacterium breve Bif11
GCA_024665435.1	88.554	166	17	1	1	166	1	164	1.27e-112	Bifidobacterium breve BIF195
GCA_008868405.1	88.82	161	18	0	7	167	4	164	2.19e-110	Bifidobacterium breve BIO6018
GCA_001281425.1	89.634	164	14	1	1	161	1	164	1.53e-114	Bifidobacterium breve BR3
GCA_033567675.1	98.78	164	2	0	1	164	1	164	2.95e-127	Bifidobacterium breve BS2-PB3
GCA_028201875.1	100	164	0	0	1	164	1	164	3.51e-128	Bifidobacterium breve BSD2780061687st1_C6_BSD2780061687_150420
GCA_028201855.1	99.39	164	1	0	1	164	1	164	6.14e-128	Bifidobacterium breve BSD2780061687st1_C6_BSD3448080968_160620
GCA_028201785.1	99.39	164	1	0	1	164	1	164	1.05e-127	Bifidobacterium breve BSD2780061687st1_F3_BSD3448080968_160620
GCA_028203385.1	84.756	164	22	1	1	161	1	164	6.78e-108	Bifidobacterium breve BSD2780061687st1_H11_BSD2780061687_150420
GCA_000247755.2	89.157	166	16	1	1	166	1	164	9.62e-114	Bifidobacterium breve CECT 7263 CECT 7263
GCA_002027265.1	100	164	0	0	1	164	1	164	3.51e-128	Bifidobacterium breve CECT7263
GCA_002838585.1	100	164	0	0	1	164	1	164	3.51e-128	Bifidobacterium breve CNCM I-4321
GCA_036281495.1	89.157	166	16	1	1	166	1	164	9.62e-114	Bifidobacterium breve CUL73
GCA_002838225.1	96.951	164	5	0	1	164	1	164	3.95e-124	Bifidobacterium breve DRBB26
GCA_002838445.1	99.39	164	1	0	1	164	1	164	6.14e-128	Bifidobacterium breve DRBB27
GCA_002838505.1	100	164	0	0	1	164	1	164	3.51e-128	Bifidobacterium breve DRBB28
GCA_002838705.1	100	164	0	0	1	164	1	164	3.51e-128	Bifidobacterium breve DRBB29
GCA_002838725.1	98.78	164	2	0	1	164	1	164	2.85e-127	Bifidobacterium breve DRBB30
GCA_003095095.1	89.157	166	16	1	1	166	1	164	9.62e-114	Bifidobacterium breve DS15_17
GCA_000158015.1	91.139	158	14	0	17	174	7	164	3.34e-114	Bifidobacterium breve DSM 20213 = JCM 1192 DSM 20213
GCA_001025175.1	91.139	158	14	0	4	161	7	164	7.76e-114	Bifidobacterium breve DSM 20213 = JCM 1192 JCM 1192
GCA_030441965.1	98.171	164	3	0	1	164	1	164	9.67e-126	Bifidobacterium breve DSM 32583
GCA_033804525.1	100	164	0	0	1	164	1	164	3.51e-128	Bifidobacterium breve FAHWH21M7
GCA_003813065.1	90.244	164	13	1	1	161	1	164	1.3e-114	Bifidobacterium breve FDAARGOS_561
GCA_035544755.1	88.415	164	16	1	1	161	1	164	3.9e-112	Bifidobacterium breve FFHNXY43M2
GCA_033804505.1	92.357	157	12	0	12	168	8	164	9.35e-114	Bifidobacterium breve FHuNMY8M2
GCA_036763915.1	87.805	164	20	0	1	164	1	164	6.8e-115	Bifidobacterium breve FZJHZ7M2
GCA_033804565.1	100	164	0	0	1	164	1	164	3.51e-128	Bifidobacterium breve FZJHZD20M12
GCA_001546235.1	90.244	164	13	1	23	183	1	164	1.42e-114	Bifidobacterium breve GED8481
GCA_000411435.1	92.357	157	12	0	12	168	8	164	9.35e-114	Bifidobacterium breve HPH0326 HPH0326
GCA_009429085.1	86.503	163	22	0	10	172	2	164	4.55e-109	Bifidobacterium breve IDCC4401
GCA_901980275.1	98.171	164	3	0	1	164	1	164	2.83e-126	Bifidobacterium breve INIA P734
GCA_028203435.1	99.39	164	1	0	1	164	1	164	1.05e-127	Bifidobacterium breve J1100826st1_F12_J1100826_190719
GCA_028203305.1	85.366	164	21	1	1	161	1	164	4.72e-109	Bifidobacterium breve J1100826st1_F9_J1100826_190719
GCA_028201795.1	100	164	0	0	1	164	1	164	3.51e-128	Bifidobacterium breve J1100826st1_H11_J1100826_190719
GCA_028201755.1	98.171	164	3	0	1	164	1	164	9.67e-126	Bifidobacterium breve J1100826st1_H2_J1100826_190719
GCA_028201775.1	98.78	164	2	0	1	164	1	164	2.85e-127	Bifidobacterium breve J1101312st1_E4_J1101312_190322
GCA_028203415.1	100	164	0	0	1	164	1	164	3.51e-128	Bifidobacterium breve J1101312st1_H6_J1101312_190322
GCA_000568975.1	98.78	164	2	0	1	164	1	164	2.85e-127	Bifidobacterium breve JCM 7017 JCM 7017
GCA_000569015.1	100	164	0	0	1	164	1	164	3.51e-128	Bifidobacterium breve JCM 7019 JCM 7019
GCA_000466545.1	90.244	164	13	1	33	193	1	164	1.27e-114	Bifidobacterium breve JCP7499 JCP7499
GCA_009931415.1	84.756	164	25	0	1	164	1	164	7.09e-109	Bifidobacterium breve JR01
GCA_009498435.1	100	164	0	0	1	164	1	164	3.51e-128	Bifidobacterium breve JSRL01
GCA_029723755.1	100	164	0	0	1	164	1	164	3.51e-128	Bifidobacterium breve LH_1004
GCA_029723395.1	90.244	164	13	1	1	161	1	164	1.3e-114	Bifidobacterium breve LH_1047
GCA_029723405.1	100	164	0	0	1	164	1	164	3.51e-128	Bifidobacterium breve LH_1052
GCA_029723715.1	89.157	166	16	1	1	166	1	164	9.62e-114	Bifidobacterium breve LH_989
GCA_001990225.1	98.171	164	3	0	1	164	1	164	9.67e-126	Bifidobacterium breve LMC520
GCA_000741125.1	84.277	159	25	0	2	160	6	164	4.31e-105	Bifidobacterium breve LMG 13208
GCA_002914865.1	89.157	166	16	1	1	166	1	164	9.62e-114	Bifidobacterium breve LMG S-29190
GCA_003860285.1	89.024	164	15	1	1	161	1	164	1.97e-113	Bifidobacterium breve lw01
GCA_036281515.1	98.78	164	2	0	1	164	1	164	2.85e-127	Bifidobacterium breve M16-V
GCA_016648985.1	98.171	164	3	0	1	164	1	164	9.67e-126	Bifidobacterium breve M1D
GCA_001264045.1	99.39	164	1	0	1	164	1	164	1.05e-127	Bifidobacterium breve MCC 0121 MCC 0121
GCA_001264035.1	89.157	166	16	1	12	177	1	164	8.87e-114	Bifidobacterium breve MCC 0305 MCC 0305
GCA_001263845.1	89.157	166	16	1	12	177	1	164	1.07e-113	Bifidobacterium breve MCC 0476 MCC 0476
GCA_001264095.1	88.554	166	17	1	12	177	1	164	1.17e-112	Bifidobacterium breve MCC 1094 MCC 1094
GCA_001263855.1	100	164	0	0	1	164	1	164	3.51e-128	Bifidobacterium breve MCC 1114 MCC 1114
GCA_001263915.1	89.157	166	16	1	12	177	1	164	1.07e-113	Bifidobacterium breve MCC 1128 MCC 1128
GCA_001264105.1	100	164	0	0	1	164	1	164	3.51e-128	Bifidobacterium breve MCC 1340 MCC 1340
GCA_001264135.1	100	164	0	0	1	164	1	164	3.51e-128	Bifidobacterium breve MCC 1454 MCC 1454
GCA_001264155.1	100	164	0	0	1	164	1	164	3.51e-128	Bifidobacterium breve MCC 1604 MCC 1604
GCA_001263935.1	100	164	0	0	1	164	1	164	3.51e-128	Bifidobacterium breve MCC 1605 MCC 1605
GCA_019126735.1	89.157	166	16	1	1	166	1	164	9.62e-114	Bifidobacterium breve MSK.22.100
GCA_019126835.1	100	164	0	0	1	164	1	164	3.51e-128	Bifidobacterium breve MSK.22.101
GCA_019126995.1	100	164	0	0	1	164	1	164	3.51e-128	Bifidobacterium breve MSK.22.102
GCA_019126945.1	100	164	0	0	1	164	1	164	3.51e-128	Bifidobacterium breve MSK.22.103
GCA_019126935.1	100	164	0	0	1	164	1	164	3.51e-128	Bifidobacterium breve MSK.22.104
GCA_019126775.1	100	164	0	0	1	164	1	164	3.51e-128	Bifidobacterium breve MSK.22.105
GCA_019126785.1	100	164	0	0	1	164	1	164	3.51e-128	Bifidobacterium breve MSK.22.106
GCA_019126565.1	89.157	166	16	1	1	166	1	164	9.62e-114	Bifidobacterium breve MSK.22.107
GCA_019126875.1	100	164	0	0	1	164	1	164	3.51e-128	Bifidobacterium breve MSK.22.108
GCA_019126915.1	100	164	0	0	1	164	1	164	3.51e-128	Bifidobacterium breve MSK.22.109
GCA_019126855.1	100	164	0	0	1	164	1	164	3.51e-128	Bifidobacterium breve MSK.22.11
GCA_019126815.1	100	164	0	0	1	164	1	164	3.51e-128	Bifidobacterium breve MSK.22.111
GCA_019052255.1	90.854	164	12	1	1	161	1	164	6.36e-115	Bifidobacterium breve MSK.22.113
GCA_019126635.1	100	164	0	0	1	164	1	164	3.51e-128	Bifidobacterium breve MSK.22.114
GCA_019126975.1	100	164	0	0	1	164	1	164	3.51e-128	Bifidobacterium breve MSK.22.115
GCA_019126695.1	89.157	166	16	1	1	166	1	164	9.62e-114	Bifidobacterium breve MSK.22.116
GCA_019126615.1	100	164	0	0	1	164	1	164	3.51e-128	Bifidobacterium breve MSK.22.117
GCA_019126575.1	100	164	0	0	1	164	1	164	3.51e-128	Bifidobacterium breve MSK.22.118
GCA_019126215.1	100	164	0	0	1	164	1	164	3.51e-128	Bifidobacterium breve MSK.22.124
GCA_019126515.1	100	164	0	0	1	164	1	164	3.51e-128	Bifidobacterium breve MSK.22.2
GCA_019126535.1	100	164	0	0	1	164	1	164	3.51e-128	Bifidobacterium breve MSK.22.20
GCA_019126245.1	100	164	0	0	1	164	1	164	3.51e-128	Bifidobacterium breve MSK.22.34
GCA_019125975.1	100	164	0	0	1	164	1	164	3.51e-128	Bifidobacterium breve MSK.22.4
GCA_019125915.1	98.171	164	3	0	1	164	1	164	9.67e-126	Bifidobacterium breve MSK.22.45
GCA_019126315.1	100	164	0	0	1	164	1	164	3.51e-128	Bifidobacterium breve MSK.22.57
GCA_019126195.1	100	164	0	0	1	164	1	164	3.51e-128	Bifidobacterium breve MSK.22.64
GCA_019126155.1	100	164	0	0	1	164	1	164	3.51e-128	Bifidobacterium breve MSK.22.65
GCA_019126415.1	100	164	0	0	1	164	1	164	3.51e-128	Bifidobacterium breve MSK.22.68
GCA_020539105.1	100	164	0	0	1	164	1	164	3.51e-128	Bifidobacterium breve MSK.22.71
GCA_020539185.1	100	164	0	0	1	164	1	164	3.51e-128	Bifidobacterium breve MSK.22.73
GCA_020539085.1	100	164	0	0	1	164	1	164	3.51e-128	Bifidobacterium breve MSK.22.80
GCA_020539025.1	89.157	166	16	1	1	166	1	164	9.62e-114	Bifidobacterium breve MSK.22.82
GCA_019126325.1	100	164	0	0	1	164	1	164	3.51e-128	Bifidobacterium breve MSK.22.97
GCA_019126115.1	100	164	0	0	1	164	1	164	3.51e-128	Bifidobacterium breve MSK.22.99
GCA_020538845.1	100	164	0	0	1	164	1	164	3.51e-128	Bifidobacterium breve MSK.23.105
GCA_020538795.1	89.157	166	16	1	1	166	1	164	9.62e-114	Bifidobacterium breve MSK.23.123
GCA_020538815.1	100	164	0	0	1	164	1	164	3.51e-128	Bifidobacterium breve MSK.23.124
GCA_020538685.1	89.157	166	16	1	1	166	1	164	9.62e-114	Bifidobacterium breve MSK.23.130
GCA_020538645.1	89.157	166	16	1	1	166	1	164	9.62e-114	Bifidobacterium breve MSK.23.133
GCA_020733045.1	90.244	164	13	1	1	161	1	164	1.3e-114	Bifidobacterium breve MSK.23.141
GCA_020538485.1	98.171	164	3	0	1	164	1	164	9.67e-126	Bifidobacterium breve MSK.23.143
GCA_020538545.1	100	164	0	0	1	164	1	164	3.51e-128	Bifidobacterium breve MSK.23.144
GCA_003370105.1	99.39	164	1	0	1	164	1	164	1.27e-127	Bifidobacterium breve N6D12
GCA_000569035.1	99.39	164	1	0	1	164	1	164	6.14e-128	Bifidobacterium breve NCFB 2258 NCFB 2258
GCA_900637145.1	90.244	164	13	1	1	161	1	164	1.3e-114	Bifidobacterium breve NCTC11815
GCA_002838245.1	99.39	164	1	0	1	164	1	164	2.85e-127	Bifidobacterium breve NRBB01
GCA_002838265.1	99.39	164	1	0	1	164	1	164	1.65e-127	Bifidobacterium breve NRBB02
GCA_002838285.1	100	164	0	0	1	164	1	164	3.51e-128	Bifidobacterium breve NRBB04
GCA_002838745.1	98.78	164	2	0	1	164	1	164	2.85e-127	Bifidobacterium breve NRBB08
GCA_002838325.1	100	164	0	0	1	164	1	164	3.51e-128	Bifidobacterium breve NRBB09
GCA_002838305.1	100	164	0	0	1	164	1	164	3.51e-128	Bifidobacterium breve NRBB11
GCA_002838605.1	98.78	164	2	0	1	164	1	164	2.85e-127	Bifidobacterium breve NRBB18
GCA_002838625.1	100	164	0	0	1	164	1	164	3.51e-128	Bifidobacterium breve NRBB19
GCA_002838645.1	100	164	0	0	1	164	1	164	3.51e-128	Bifidobacterium breve NRBB20
GCA_002838665.1	100	164	0	0	1	164	1	164	3.51e-128	Bifidobacterium breve NRBB27
GCA_002838685.1	100	164	0	0	1	164	1	164	3.51e-128	Bifidobacterium breve NRBB49
GCA_002838365.1	100	164	0	0	1	164	1	164	3.51e-128	Bifidobacterium breve NRBB50
GCA_002838405.1	100	164	0	0	1	164	1	164	3.51e-128	Bifidobacterium breve NRBB51
GCA_002838385.1	100	164	0	0	1	164	1	164	3.51e-128	Bifidobacterium breve NRBB52
GCA_002838425.1	100	164	0	0	1	164	1	164	3.51e-128	Bifidobacterium breve NRBB56
GCA_002838345.1	100	164	0	0	1	164	1	164	3.51e-128	Bifidobacterium breve NRBB57
GCA_016648955.1	98.78	164	2	0	1	164	1	164	1.62e-126	Bifidobacterium breve PRL2020
GCA_029340075.1	98.171	164	3	0	1	164	1	164	9.67e-126	Bifidobacterium breve RC158_19046_CD
GCA_900102865.1	84.146	164	24	1	1	162	1	164	8.62e-106	Bifidobacterium breve RP2
GCA_000569075.1	100	164	0	0	1	164	1	164	3.51e-128	Bifidobacterium breve S27 S27
GCA_006546585.1	89.157	166	16	1	1	166	1	164	9.62e-114	Bifidobacterium breve SC95
GCA_027214905.1	100	164	0	0	1	164	1	164	3.51e-128	Bifidobacterium breve SDS-1057-dR
GCA_027214935.1	98.78	164	2	0	1	164	1	164	2.85e-127	Bifidobacterium breve SDS-1059-dR
GCA_027215655.1	89.634	164	14	1	1	161	1	164	1.53e-114	Bifidobacterium breve SDS-1060-OWr
GCA_027215185.1	98.78	164	2	0	1	164	1	164	1.09e-126	Bifidobacterium breve SDS-1439-RL
GCA_027215075.1	100	164	0	0	1	164	1	164	3.51e-128	Bifidobacterium breve SDS-1440-OWr
GCA_027215315.1	100	164	0	0	1	164	1	164	3.51e-128	Bifidobacterium breve SDS-1441-OWr
GCA_027215525.1	98.78	164	2	0	1	164	1	164	2.85e-127	Bifidobacterium breve SDS-1701-OWr1
GCA_027215265.1	100	164	0	0	1	164	1	164	3.51e-128	Bifidobacterium breve SDS-1702-OWr1
GCA_027215305.1	100	164	0	0	1	164	1	164	3.51e-128	Bifidobacterium breve SDS-1703-OWr1
GCA_027214925.1	100	164	0	0	1	164	1	164	3.51e-128	Bifidobacterium breve SDS-1919-OWr1
GCA_027215465.1	89.634	164	14	1	1	161	1	164	1.53e-114	Bifidobacterium breve SDS-1920-OWr1
GCA_027215475.1	98.78	164	2	0	1	164	1	164	2.85e-127	Bifidobacterium breve SDS-1921-OWr1
GCA_027214985.1	100	164	0	0	1	164	1	164	3.51e-128	Bifidobacterium breve SDS-509-OW
GCA_027214635.1	98.78	164	2	0	1	164	1	164	1.09e-126	Bifidobacterium breve SDS-511-OW
GCA_027212575.1	99.39	164	1	0	1	164	1	164	1.05e-127	Bifidobacterium breve SDS-512-OW
GCA_027214765.1	100	164	0	0	1	164	1	164	3.51e-128	Bifidobacterium breve SDS-512-W
GCA_027214545.1	100	164	0	0	1	164	1	164	3.51e-128	Bifidobacterium breve SDS-734-OW
GCA_027212705.1	100	164	0	0	1	164	1	164	3.51e-128	Bifidobacterium breve SDS-736-OW
GCA_027215095.1	100	164	0	0	1	164	1	164	3.51e-128	Bifidobacterium breve SDS-744-OW
GCA_027212595.1	100	164	0	0	1	164	1	164	3.51e-128	Bifidobacterium breve SDS-744-W
GCA_027214485.1	100	164	0	0	1	164	1	164	3.51e-128	Bifidobacterium breve SDS-746-OW
GCA_027214565.1	100	164	0	0	1	164	1	164	3.51e-128	Bifidobacterium breve SDS-746-W
GCA_027215005.1	100	164	0	0	1	164	1	164	3.51e-128	Bifidobacterium breve SDS-832-OWp
GCA_027214675.1	98.171	164	3	0	1	164	1	164	1.15e-125	Bifidobacterium breve SDS-834-OWp
GCA_027214825.1	98.78	164	2	0	1	164	1	164	2.85e-127	Bifidobacterium breve SDS-835-OWp
GCA_027212565.1	98.78	164	2	0	1	164	1	164	5.89e-127	Bifidobacterium breve SDS-962-Irr
GCA_027212815.1	100	164	0	0	1	164	1	164	3.51e-128	Bifidobacterium breve SDS-964-W-Irr
GCA_027215105.1	100	164	0	0	1	164	1	164	3.51e-128	Bifidobacterium breve SDS-965-OWr
GCA_027212715.1	100	164	0	0	1	164	1	164	3.51e-128	Bifidobacterium breve SDS-967-OWr
GCA_027212825.1	99.39	164	1	0	1	164	1	164	1.05e-127	Bifidobacterium breve SDS-968-OWr
GCA_036872545.1	100	164	0	0	1	164	1	164	3.51e-128	Bifidobacterium breve TCI761
GCA_000220135.1	98.171	164	3	0	1	164	1	164	9.67e-126	Bifidobacterium breve UCC2003 UCC2003
GCA_030219005.1	87.975	158	19	0	4	161	7	164	5.99e-111	Bifidobacterium breve UMB0002
GCA_002871815.1	100	164	0	0	1	164	1	164	3.51e-128	Bifidobacterium breve UMB0089
GCA_002861455.1	99.39	164	1	0	1	164	1	164	1.27e-127	Bifidobacterium breve UMB0915
GCA_030230575.1	80.723	166	30	1	1	166	1	164	1.89e-106	Bifidobacterium breve UMB1343A
GCA_030216945.1	98.78	164	2	0	1	164	1	164	2.85e-127	Bifidobacterium breve UMB5641
GCA_030216845.1	100	164	0	0	1	164	1	164	3.51e-128	Bifidobacterium breve UMB6370
GCA_030216725.1	81.325	166	29	1	1	166	1	164	4.26e-107	Bifidobacterium breve UMB6681
GCA_029011725.1	89.634	164	14	1	1	161	1	164	1.53e-114	Bifidobacterium breve VSI11
GCA_003370125.1	100	164	0	0	1	164	1	164	3.51e-128	Bifidobacterium breve W20-13
GCA_003370265.1	98.78	164	2	0	1	164	1	164	6.02e-127	Bifidobacterium breve W56
GCA_003952005.1	84.713	157	24	0	6	162	8	164	6.48e-106	Bifidobacterium callimiconis 2028B
GCA_018555655.1	88.415	164	19	0	1	164	1	164	1.7e-112	Bifidobacterium callimiconis CP1
GCA_003129905.1	89.157	166	16	1	1	166	1	164	9.62e-114	Bifidobacterium callitrichidarum TRI 5
GCA_000741175.1	91.195	159	14	0	2	160	6	164	1.36e-114	Bifidobacterium callitrichos DSM 23973 DSM 23973
GCA_008698085.1	89.157	166	16	1	1	166	1	164	9.62e-114	Bifidobacterium callitrichos RST27
GCA_003024955.1	88.82	161	18	0	7	167	4	164	2.19e-110	Bifidobacterium callitrichos UMA51804
GCA_003024945.1	89.157	166	16	1	1	166	1	164	9.62e-114	Bifidobacterium callitrichos UMA51805
GCA_009727065.1	81.707	164	28	1	1	162	1	164	1.69e-104	Bifidobacterium canis GSD1FS
GCA_029051405.1	100	164	0	0	1	164	1	164	3.51e-128	Bifidobacterium castoris
GCA_003952025.1	92.073	164	13	0	1	164	1	164	7.22e-119	Bifidobacterium castoris 2020B
GCA_018367525.1	98.78	164	2	0	1	164	1	164	6.02e-127	Bifidobacterium catenulatum
GCA_018374575.1	98.78	164	2	0	1	164	1	164	6.02e-127	Bifidobacterium catenulatum
GCA_018380495.1	85.366	164	21	1	1	161	1	164	4.72e-109	Bifidobacterium catenulatum
GCA_036550035.1	80.503	159	29	1	2	158	6	164	4.7e-101	Bifidobacterium catenulatum
GCA_902167905.1	98.171	164	3	0	1	164	1	164	1.89e-124	Bifidobacterium catenulatum
GCA_002075855.1	99.39	164	1	0	1	164	1	164	6.14e-128	Bifidobacterium catenulatum 1899B
GCA_028203345.1	85.366	164	21	1	1	161	1	164	4.72e-109	Bifidobacterium catenulatum 2226st1_A9_2226SCRN_200925
GCA_028203335.1	99.39	164	1	0	1	164	1	164	6.14e-128	Bifidobacterium catenulatum 2226st1_C5_2226SCRN_200925
GCA_039912905.1	85.366	164	21	1	1	161	1	164	4.72e-109	Bifidobacterium catenulatum 2226st1_E3_2226SCRN_200925
GCA_028203295.1	89.157	166	16	1	1	166	1	164	9.62e-114	Bifidobacterium catenulatum 2226st1_F1_2226SCRN_200925
GCA_009160805.1	90.244	164	13	1	1	161	1	164	1.3e-114	Bifidobacterium catenulatum BIOML-A1
GCA_009160765.1	87.975	158	19	0	4	161	7	164	5.99e-111	Bifidobacterium catenulatum BIOML-A2
GCA_028203375.1	85.366	164	21	1	1	161	1	164	4.72e-109	Bifidobacterium catenulatum BSD2780120875st1_E5_BSD2780120875b_170604
GCA_040097265.1	88.415	164	16	1	1	161	1	164	6.59e-113	Bifidobacterium catenulatum CLA-KB-H81
GCA_000173455.1	85.366	164	21	1	27	187	1	164	5.59e-109	Bifidobacterium catenulatum DSM 16992 = JCM 1194 = LMG 11043 DSM 16992
GCA_001025195.1	99.39	164	1	0	1	164	1	164	1.65e-127	Bifidobacterium catenulatum DSM 16992 = JCM 1194 = LMG 11043 JCM 1194
GCA_000741565.1	91.772	158	13	0	11	168	7	164	5.46e-114	Bifidobacterium catenulatum DSM 16992 = JCM 1194 = LMG 11043 LMG 11043
GCA_030291235.1	85.366	164	21	1	1	161	1	164	4.72e-109	Bifidobacterium catenulatum IMAU FB087
GCA_030250405.1	85.366	164	21	1	1	161	1	164	4.72e-109	Bifidobacterium catenulatum IMAUFB085
GCA_030250365.2	100	164	0	0	1	164	1	164	3.51e-128	Bifidobacterium catenulatum IMAUFB087
GCA_000800455.1	98.171	164	3	0	1	164	1	164	9.67e-126	Bifidobacterium catenulatum PV20-2 PV20-2
GCA_029340205.1	98.171	164	3	0	1	164	1	164	9.67e-126	Bifidobacterium catenulatum RC92_19017_UC
GCA_029340025.1	89.157	166	16	1	1	166	1	164	9.62e-114	Bifidobacterium catenulatum RC93_19017_UC
GCA_039912845.1	89.024	164	15	1	1	161	1	164	1.97e-113	Bifidobacterium catenulatum RTP21222st1_B3_RTP21222_200807
GCA_039912925.1	85.366	164	21	1	1	161	1	164	4.72e-109	Bifidobacterium catenulatum RTP21222st1_D9_RTP21222_200807
GCA_039912885.1	85.366	164	21	1	1	161	1	164	4.72e-109	Bifidobacterium catenulatum RTP21222st1_H4_RTP21222_200807
GCA_039835995.1	85.366	164	21	1	1	161	1	164	4.72e-109	Bifidobacterium catenulatum RTP31036st1_A2_RTP31036_200814
GCA_039835965.1	85.366	164	21	1	1	161	1	164	4.72e-109	Bifidobacterium catenulatum RTP31036st1_A3_RTP31036_200814
GCA_039835895.1	85.366	164	21	1	1	161	1	164	4.72e-109	Bifidobacterium catenulatum RTP31036st1_C2_RTP31036_200814
GCA_028316405.1	98.171	164	3	0	1	164	1	164	9.67e-126	Bifidobacterium catenulatum RTP31036st1_F11_RTP31036_200814
GCA_039835925.1	85.366	164	21	1	1	161	1	164	4.72e-109	Bifidobacterium catenulatum RTP31036st1_G1_RTP31036_200814
GCA_039835935.1	85.366	164	21	1	1	161	1	164	4.72e-109	Bifidobacterium catenulatum RTP31036st1_G10_RTP31036_200814
GCA_039835915.1	85.366	164	21	1	1	161	1	164	4.72e-109	Bifidobacterium catenulatum RTP31036st1_G3_RTP31036_200814
GCA_039835875.1	98.171	164	3	0	1	164	1	164	9.67e-126	Bifidobacterium catenulatum RTP31036st2_A6_RTP31036_200814
GCA_029911315.1	85.366	164	21	1	1	161	1	164	4.72e-109	Bifidobacterium catenulatum subsp. catenulatum YIT 13059
GCA_009684555.1	82.39	159	28	0	2	160	6	164	4.45e-105	Bifidobacterium catenulatum subsp. kashiwanohense APCKJ1
GCA_000741605.1	86.585	164	20	1	10	171	1	164	2.87e-110	Bifidobacterium catenulatum subsp. kashiwanohense JCM 15439 = DSM 21854 DSM 21854
GCA_001042615.1	87.975	158	19	0	4	161	7	164	5.99e-111	Bifidobacterium catenulatum subsp. kashiwanohense JCM 15439 = DSM 21854 JCM 15439
GCA_029911545.1	85.366	164	21	1	1	161	1	164	4.72e-109	Bifidobacterium catenulatum subsp. kashiwanohense YIT 13051
GCA_029911515.1	85.366	164	21	1	1	161	1	164	4.72e-109	Bifidobacterium catenulatum subsp. kashiwanohense YIT 13052
GCA_029911565.1	85.366	164	21	1	1	161	1	164	4.72e-109	Bifidobacterium catenulatum subsp. kashiwanohense YIT 13053
GCA_029911505.1	85.366	164	21	1	1	161	1	164	4.72e-109	Bifidobacterium catenulatum subsp. kashiwanohense YIT 13054
GCA_029911485.1	85.366	164	21	1	1	161	1	164	4.72e-109	Bifidobacterium catenulatum subsp. kashiwanohense YIT 13055
GCA_029911425.1	85.366	164	21	1	1	161	1	164	4.72e-109	Bifidobacterium catenulatum subsp. kashiwanohense YIT 13056
GCA_029911415.1	85.366	164	21	1	1	161	1	164	4.72e-109	Bifidobacterium catenulatum subsp. kashiwanohense YIT 13057
GCA_029911435.1	85.366	164	21	1	1	161	1	164	4.72e-109	Bifidobacterium catenulatum subsp. kashiwanohense YIT 13058
GCA_029911405.1	84.756	164	22	1	1	161	1	164	1.31e-107	Bifidobacterium catenulatum subsp. kashiwanohense YIT 13060
GCA_029911385.1	85.366	164	21	1	1	161	1	164	2.24e-108	Bifidobacterium catenulatum subsp. kashiwanohense YIT 13061
GCA_029911285.1	89.024	164	15	1	1	161	1	164	1.97e-113	Bifidobacterium catenulatum subsp. kashiwanohense YIT 13062
GCA_003129925.1	96.273	161	6	0	8	168	4	164	3.12e-121	Bifidobacterium catulorum MRM 8.19
GCA_009193305.1	90.244	164	13	1	1	161	1	164	1.3e-114	Bifidobacterium cebidarum LMG 31469
GCA_036551605.1	90.244	164	13	1	1	161	1	164	1.3e-114	Bifidobacterium choerinum
GCA_002761235.1	85.366	164	21	1	1	161	1	164	4.72e-109	Bifidobacterium choerinum FMB-1
GCA_000741135.1	99.39	164	1	0	1	164	1	164	1.65e-127	Bifidobacterium choerinum LMG 10510
GCA_016102005.1	82.39	159	28	0	2	160	6	164	4.45e-105	Bifidobacterium choladohabitans B14384H11
GCA_016100725.1	82.39	159	28	0	2	160	6	164	4.45e-105	Bifidobacterium choladohabitans W8101
GCA_016100695.1	82.39	159	28	0	2	160	6	164	4.45e-105	Bifidobacterium choladohabitans W8106
GCA_016101175.1	82.39	159	28	0	2	160	6	164	4.45e-105	Bifidobacterium choladohabitans W8113
GCA_016100675.1	82.39	159	28	0	2	160	6	164	4.45e-105	Bifidobacterium choladohabitans W8116
GCA_010667615.1	87.975	158	19	0	4	161	7	164	5.99e-111	Bifidobacterium choloepi BRDM 6
GCA_018555455.1	91.195	159	14	0	2	160	6	164	1.36e-114	Bifidobacterium colobi LC6
GCA_014191315.1	90.244	164	13	1	1	161	1	164	1.3e-114	Bifidobacterium commune DSM 28792
GCA_900094885.1	89.024	164	15	1	1	161	1	164	1.97e-113	Bifidobacterium commune R-52791
GCA_000967205.1	82.39	159	28	0	2	160	6	164	4.45e-105	Bifidobacterium coryneforme Bma6
GCA_000737865.1	86.061	165	22	1	1	165	1	164	5.61e-109	Bifidobacterium coryneforme LMG18911
GCA_036305425.1	91.139	158	14	0	4	161	7	164	7.76e-114	Bifidobacterium criceti
GCA_002286935.1	86.585	164	22	0	1	164	1	164	6.74e-114	Bifidobacterium criceti Ham19E
	77.655	452	101	0	44	495	2021	1570	8.92e-99	Bifidobacterium crudilactis
	77.655	452	101	0	44	495	122746	122295	8.92e-99	Bifidobacterium crudilactis
	77.655	452	101	0	44	495	14331	14782	8.92e-99	Bifidobacterium crudilactis
GCA_012719795.1	89.157	166	16	1	1	166	1	164	9.62e-114	Bifidobacterium crudilactis
GCA_022640875.1	85.89	163	23	0	10	172	2	164	5.48e-109	Bifidobacterium crudilactis
GCA_022647895.1	79.618	157	32	0	3	159	8	164	8.01e-101	Bifidobacterium crudilactis
GCA_022647925.1	80.255	157	31	0	3	159	8	164	2.48e-101	Bifidobacterium crudilactis
GCA_022648015.1	86.503	163	22	0	10	172	2	164	3.03e-109	Bifidobacterium crudilactis
GCA_022649425.1	86.792	159	21	0	2	160	6	164	4.06e-109	Bifidobacterium crudilactis
GCA_022649705.1	80.255	157	31	0	3	159	8	164	2.48e-101	Bifidobacterium crudilactis
GCA_022654435.1	100	164	0	0	1	164	1	164	3.51e-128	Bifidobacterium crudilactis
GCA_022654655.1	80.255	157	31	0	3	159	8	164	2.48e-101	Bifidobacterium crudilactis
GCA_030455865.1	80.503	159	29	1	2	158	6	164	3.69e-101	Bifidobacterium crudilactis
GCA_030456085.1	80.255	157	31	0	3	159	8	164	2.48e-101	Bifidobacterium crudilactis
GCA_030456525.1	79.874	159	30	1	2	158	6	164	2e-101	Bifidobacterium crudilactis
GCA_030456825.1	80.255	157	31	0	3	159	8	164	2.48e-101	Bifidobacterium crudilactis
GCA_030458105.1	80.255	157	31	0	3	159	8	164	2.48e-101	Bifidobacterium crudilactis
GCA_030458785.1	80.255	157	31	0	3	159	8	164	2.48e-101	Bifidobacterium crudilactis
GCA_030459085.1	79.618	157	30	1	2	156	6	162	2.01e-99	Bifidobacterium crudilactis
GCA_030459595.1	82.692	104	16	1	2	103	6	109	4.04e-66	Bifidobacterium crudilactis
GCA_030459665.1	80.255	157	31	0	3	159	8	164	2.48e-101	Bifidobacterium crudilactis
GCA_030459995.1	80.255	157	31	0	3	159	8	164	2.48e-101	Bifidobacterium crudilactis
GCA_030460425.1	80.255	157	31	0	3	159	8	164	2.48e-101	Bifidobacterium crudilactis
GCA_030460605.1	79.874	159	30	1	2	158	6	164	2e-101	Bifidobacterium crudilactis
GCA_030460875.1	79.618	157	30	1	2	156	6	162	5.83e-100	Bifidobacterium crudilactis
GCA_030461605.1	80.503	159	29	1	2	158	6	164	3.69e-101	Bifidobacterium crudilactis
GCA_030462305.1	80.255	157	31	0	3	159	8	164	2.48e-101	Bifidobacterium crudilactis
GCA_030462445.1	80.137	146	29	0	1	146	19	164	3.13e-93	Bifidobacterium crudilactis
GCA_036454025.1	85.89	163	23	0	10	172	2	164	5.48e-109	Bifidobacterium crudilactis
GCA_036454045.1	80.255	157	31	0	3	159	8	164	2.48e-101	Bifidobacterium crudilactis
GCA_036454065.1	80.255	157	31	0	3	159	8	164	2.48e-101	Bifidobacterium crudilactis
GCA_036454085.1	80.255	157	31	0	3	159	8	164	2.48e-101	Bifidobacterium crudilactis
GCA_036454105.1	80.255	157	31	0	3	159	8	164	2.48e-101	Bifidobacterium crudilactis
GCA_036454125.1	80.255	157	31	0	3	159	8	164	2.48e-101	Bifidobacterium crudilactis
GCA_036454145.1	80.255	157	31	0	3	159	8	164	2.48e-101	Bifidobacterium crudilactis
GCA_000741575.1	85.366	164	21	1	1	161	1	164	2.24e-108	Bifidobacterium cuniculi LMG 10738
GCA_001576945.1	89.634	164	14	1	1	161	1	164	1.53e-114	Bifidobacterium dentium
GCA_003508295.1	98.171	164	3	0	1	164	1	164	9.67e-126	Bifidobacterium dentium
GCA_018370405.1	98.78	164	2	0	1	164	1	164	5.89e-127	Bifidobacterium dentium
GCA_032517725.1	100	164	0	0	1	164	1	164	3.51e-128	Bifidobacterium dentium
GCA_032571135.1	100	164	0	0	1	164	1	164	3.51e-128	Bifidobacterium dentium
GCA_015703885.1	87.975	158	19	0	4	161	7	164	5.99e-111	Bifidobacterium dentium 181B
GCA_002075955.1	85.366	164	21	1	1	161	1	164	4.72e-109	Bifidobacterium dentium 1893B
GCA_015700625.1	87.975	158	19	0	4	161	7	164	5.99e-111	Bifidobacterium dentium 2075B
GCA_015700595.1	87.975	158	19	0	4	161	7	164	5.99e-111	Bifidobacterium dentium 2078B
GCA_015700605.1	87.975	158	19	0	4	161	7	164	5.99e-111	Bifidobacterium dentium 2091B
GCA_015700575.1	87.975	158	19	0	4	161	7	164	5.99e-111	Bifidobacterium dentium 2124B
GCA_015703875.1	87.975	158	19	0	4	161	7	164	5.99e-111	Bifidobacterium dentium 679B
GCA_015704005.1	87.975	158	19	0	4	161	7	164	5.99e-111	Bifidobacterium dentium 68T9
GCA_015703975.1	87.975	158	19	0	4	161	7	164	5.99e-111	Bifidobacterium dentium 70T2
GCA_015703945.1	87.975	158	19	0	4	161	7	164	5.99e-111	Bifidobacterium dentium 74T1
GCA_015703935.1	87.975	158	19	0	4	161	7	164	5.99e-111	Bifidobacterium dentium 77T2
GCA_015703905.1	87.975	158	19	0	4	161	7	164	5.99e-111	Bifidobacterium dentium 78T4
GCA_015703845.1	87.975	158	19	0	4	161	7	164	5.99e-111	Bifidobacterium dentium 793B
GCA_015703835.1	86.709	158	21	0	4	161	7	164	1.82e-109	Bifidobacterium dentium 831B
GCA_015703805.1	86.709	158	21	0	4	161	7	164	1.82e-109	Bifidobacterium dentium 841B
GCA_015703785.1	87.975	158	19	0	4	161	7	164	5.99e-111	Bifidobacterium dentium 848B
GCA_015700645.1	87.975	158	19	0	4	161	7	164	5.99e-111	Bifidobacterium dentium 898B
GCA_015703775.1	87.975	158	19	0	4	161	7	164	5.99e-111	Bifidobacterium dentium 924B
GCA_004683745.1	98.171	164	3	0	1	164	1	164	3.26e-126	Bifidobacterium dentium ATCC 15424
GCA_000172135.1	98.78	164	2	0	1	164	1	164	9.97e-127	Bifidobacterium dentium ATCC 27678 ATCC 27678
GCA_000146775.1	89.157	166	16	1	1	166	1	164	9.62e-114	Bifidobacterium dentium ATCC 27679 ATCC 27679
GCA_000024445.1	89.157	166	16	1	1	166	1	164	9.62e-114	Bifidobacterium dentium Bd1 Bd1
GCA_009160725.1	98.171	164	3	0	1	164	1	164	9.67e-126	Bifidobacterium dentium BIOML-A1
GCA_009160735.1	87.975	158	19	0	4	161	7	164	5.99e-111	Bifidobacterium dentium BIOML-A2
GCA_009160675.1	98.171	164	3	0	1	164	1	164	9.67e-126	Bifidobacterium dentium BIOML-A3
GCA_010667555.1	87.975	158	19	0	4	161	7	164	5.99e-111	Bifidobacterium dentium BRDF 23
GCA_010667545.1	98.171	164	3	0	1	164	1	164	9.67e-126	Bifidobacterium dentium BRDF 24
GCA_010667605.1	87.975	158	19	0	4	161	7	164	5.99e-111	Bifidobacterium dentium BRDF 5
GCA_004167735.1	98.171	164	3	0	1	164	1	164	9.67e-126	Bifidobacterium dentium cx_0004
GCA_017743215.1	87.975	158	19	0	4	161	7	164	5.99e-111	Bifidobacterium dentium E7
GCA_023147995.1	98.171	164	3	0	1	164	1	164	2.77e-126	Bifidobacterium dentium EYE_60
GCA_900105745.1	98.171	164	3	0	1	164	1	164	9.67e-126	Bifidobacterium dentium JCM 1195 = DSM 20436 DSM 20436
GCA_001042595.1	89.157	166	16	1	12	177	1	164	1.07e-113	Bifidobacterium dentium JCM 1195 = DSM 20436 JCM 1195
GCA_000149165.2	87.342	158	20	0	15	172	7	164	6.45e-110	Bifidobacterium dentium JCVIHMP022 JCVIHMP022
GCA_017743195.1	98.171	164	3	0	1	164	1	164	9.67e-126	Bifidobacterium dentium N8
GCA_900637175.1	99.39	164	1	0	1	164	1	164	1.65e-127	Bifidobacterium dentium NCTC11816
GCA_030218925.1	90.244	164	13	1	1	161	1	164	1.3e-114	Bifidobacterium dentium UMB0016
GCA_015700555.1	89.157	166	16	1	1	166	1	164	9.62e-114	Bifidobacterium dentium VB29
GCA_003951975.1	91.824	159	13	0	2	160	6	164	6.96e-115	Bifidobacterium dolichotidis 2036B
GCA_012932675.1	80.042	481	96	0	15	495	204719	204239	1.41e-121	Bifidobacterium erythrocebi
GCA_002259685.1	88.199	161	19	0	3	163	4	164	1.25e-112	Bifidobacterium eulemuris DSM 100216
GCA_014898155.1	98.171	164	3	0	1	164	1	164	3.26e-126	Bifidobacterium eulemuris DSM 100216
GCA_014385295.1	98.171	164	3	0	1	164	1	164	9.67e-126	Bifidobacterium faecale 4-CP1-AT-SP-D3-35
GCA_036322895.1	98.78	164	2	0	1	164	1	164	5.89e-127	Bifidobacterium faecale JCM 19861
GCA_018555475.1	96.341	164	6	0	1	164	1	164	3.14e-123	Bifidobacterium felsineum CP4
GCA_002802915.1	91.824	159	13	0	2	160	6	164	2.83e-115	Bifidobacterium felsineum TRE H
GCA_000173375.1	89.157	166	16	1	1	166	1	164	9.62e-114	Bifidobacterium gallicum DSM 20093 = LMG 11596 DSM 20093
GCA_000741205.1	88.82	161	18	0	7	167	4	164	2.19e-110	Bifidobacterium gallicum DSM 20093 = LMG 11596 LMG 11596
GCA_003951095.1	100	164	0	0	1	164	1	164	3.51e-128	Bifidobacterium goeldii 2034B
GCA_002259755.1	96.273	161	6	0	13	173	4	164	5.19e-122	Bifidobacterium hapali DSM 100202
GCA_017357045.1	82.39	159	28	0	2	160	6	164	4.45e-105	Bifidobacterium imperatoris JCM 32708
GCA_002860405.1	89.441	161	17	0	3	163	4	164	4.32e-112	Bifidobacterium imperatoris Tam1G
GCA_003202665.1	98.78	164	2	0	1	164	1	164	5.89e-127	Bifidobacterium indicum ESL0197
GCA_000706765.1	89.157	166	16	1	1	166	1	164	9.62e-114	Bifidobacterium indicum LMG 11587 = DSM 20214 LMG 11587
GCA_002286915.1	84.756	164	25	0	1	164	1	164	2.45e-109	Bifidobacterium italicum Rab10A
GCA_009078285.1	89.024	164	15	1	1	161	1	164	1.97e-113	Bifidobacterium jacchi MRM 9.3
GCA_002259665.1	91.463	164	14	0	1	164	1	164	6.85e-117	Bifidobacterium lemurum DSM 28807
GCA_014898175.1	88.125	160	19	0	3	162	5	164	7.52e-111	Bifidobacterium lemurum DSM 28807
GCA_009193355.1	95.732	164	7	0	1	164	1	164	2.12e-122	Bifidobacterium leontopitheci LMG 31471
	93.131	495	34	0	1	495	276912	276418	0	Bifidobacterium longum
GCA_001576955.1	87.975	158	19	0	4	161	7	164	5.99e-111	Bifidobacterium longum
GCA_003531035.1	91.463	164	11	1	1	161	1	164	6.63e-116	Bifidobacterium longum
GCA_018364935.1	89.157	166	16	1	1	166	1	164	9.62e-114	Bifidobacterium longum
GCA_018367115.1	98.78	164	2	0	1	164	1	164	5.89e-127	Bifidobacterium longum
GCA_018369245.1	87.261	157	20	0	6	162	8	164	3.42e-110	Bifidobacterium longum
GCA_018374015.1	87.975	158	19	0	4	161	7	164	5.99e-111	Bifidobacterium longum
GCA_018377315.1	100	164	0	0	1	164	1	164	3.51e-128	Bifidobacterium longum
GCA_018378875.1	89.024	164	15	1	1	161	1	164	1.97e-113	Bifidobacterium longum
GCA_018381995.1	89.024	164	15	1	1	161	1	164	1.97e-113	Bifidobacterium longum
GCA_032471695.1	98.78	164	2	0	1	164	1	164	3.12e-127	Bifidobacterium longum
GCA_032473395.1	99.39	164	1	0	1	164	1	164	6.14e-128	Bifidobacterium longum
GCA_032479015.1	100	164	0	0	1	164	1	164	3.51e-128	Bifidobacterium longum
GCA_032479995.1	100	164	0	0	1	164	1	164	3.51e-128	Bifidobacterium longum
GCA_032481115.1	96.226	159	6	0	2	160	6	164	1.39e-119	Bifidobacterium longum
GCA_032482595.1	100	164	0	0	1	164	1	164	3.51e-128	Bifidobacterium longum
GCA_032485475.1	100	164	0	0	1	164	1	164	3.51e-128	Bifidobacterium longum
GCA_032503165.1	89.157	166	16	1	1	166	1	164	9.62e-114	Bifidobacterium longum
GCA_032507185.1	96.226	159	6	0	2	160	6	164	1.39e-119	Bifidobacterium longum
GCA_032508985.1	99.39	164	1	0	1	164	1	164	6.14e-128	Bifidobacterium longum
GCA_032513465.1	100	164	0	0	1	164	1	164	3.51e-128	Bifidobacterium longum
GCA_032514725.1	98.171	164	3	0	1	164	1	164	5.77e-126	Bifidobacterium longum
GCA_032555015.1	87.975	158	19	0	4	161	7	164	5.99e-111	Bifidobacterium longum
GCA_032561895.1	96.226	159	6	0	2	160	6	164	1.39e-119	Bifidobacterium longum
GCA_032567215.1	96.226	159	6	0	2	160	6	164	1.39e-119	Bifidobacterium longum
GCA_032568635.1	98.171	164	3	0	1	164	1	164	9.67e-126	Bifidobacterium longum
GCA_035435545.1	89.024	164	15	1	1	161	1	164	1.97e-113	Bifidobacterium longum
GCA_036301125.1	85.366	164	21	1	1	161	1	164	4.72e-109	Bifidobacterium longum
GCA_036313245.1	89.157	166	16	1	1	166	1	164	9.62e-114	Bifidobacterium longum
GCA_901873505.1	98.171	164	3	0	1	164	1	164	9.67e-126	Bifidobacterium longum
GCA_028316315.1	98.171	164	3	0	1	164	1	164	9.67e-126	Bifidobacterium longum 1001095st1_A6_1001095H_141210
GCA_028316385.1	98.171	164	3	0	1	164	1	164	1.15e-125	Bifidobacterium longum 1001095st1_B2_1001095H_141210
GCA_028316425.1	85.366	164	21	1	1	161	1	164	4.72e-109	Bifidobacterium longum 1001095st1_B5_1001095H_141210
GCA_028316445.1	98.171	164	3	0	1	164	1	164	9.67e-126	Bifidobacterium longum 1001099st1_H2_1001099B_141217
GCA_039914275.1	89.024	164	15	1	1	161	1	164	1.97e-113	Bifidobacterium longum 1001099st2_C11_1001099B_141217
GCA_028316365.1	98.171	164	3	0	1	164	1	164	9.67e-126	Bifidobacterium longum 1001136st1_G4_1001136B_160425
GCA_028316335.1	98.171	164	3	0	1	164	1	164	9.67e-126	Bifidobacterium longum 1001174st1_C2_1001174B_160307
GCA_028316185.1	98.171	164	3	0	1	164	1	164	1.71e-125	Bifidobacterium longum 1001174st1_C3_1001174B_160307
GCA_028316215.1	98.171	164	3	0	1	164	1	164	9.67e-126	Bifidobacterium longum 1001174st1_G7_1001174B_160307
GCA_028316305.1	98.171	164	3	0	1	164	1	164	9.67e-126	Bifidobacterium longum 1001175st1_G10_1001175B_160314
GCA_028316285.1	98.171	164	3	0	1	164	1	164	9.67e-126	Bifidobacterium longum 1001262st1_A1_1001262B_160229
GCA_028316205.1	98.171	164	3	0	1	164	1	164	9.67e-126	Bifidobacterium longum 1001262st1_A4_1001254J_160919
GCA_039835855.1	98.171	164	3	0	1	164	1	164	9.67e-126	Bifidobacterium longum 1001262st1_G7_1001262B_160229
GCA_028316265.1	97.561	164	4	0	1	164	1	164	2.8e-125	Bifidobacterium longum 1001262st1_H5_1001262B_160229
GCA_028315865.1	98.171	164	3	0	1	164	1	164	9.67e-126	Bifidobacterium longum 1001270st1_E11_1001270J_160509
GCA_028316105.1	98.171	164	3	0	1	164	1	164	9.67e-126	Bifidobacterium longum 1001270st2_E5_1001270J_160509
GCA_028315945.1	98.171	164	3	0	1	164	1	164	1.71e-125	Bifidobacterium longum 1001270st2_F3_1001270J_160509
GCA_028316125.1	98.78	164	2	0	1	164	1	164	6.02e-127	Bifidobacterium longum 1001271st1_A6_1001271B_151109
GCA_028316235.1	98.171	164	3	0	1	164	1	164	9.67e-126	Bifidobacterium longum 1001271st1_E5_1001271B_151109
GCA_028316145.1	97.561	164	4	0	1	164	1	164	2.8e-125	Bifidobacterium longum 1001271st1_G4_1001270H_150608
GCA_028316155.1	97.561	164	4	0	1	164	1	164	2.8e-125	Bifidobacterium longum 1001275st2_G9_1001275B_160808
GCA_028316025.1	98.171	164	3	0	1	164	1	164	9.67e-126	Bifidobacterium longum 1001283st1_B11_1001283B150225_161107
GCA_028315825.1	98.171	164	3	0	1	164	1	164	1.71e-125	Bifidobacterium longum 1001283st1_E10_1001283B150225_161107
GCA_028315795.1	98.171	164	3	0	1	164	1	164	9.67e-126	Bifidobacterium longum 1001283st1_F3_1001283B150209_150212
GCA_028315925.1	98.171	164	3	0	1	164	1	164	9.67e-126	Bifidobacterium longum 1001283st1_G7_1001283B150217_161031
GCA_028316065.1	98.171	164	3	0	1	164	1	164	9.67e-126	Bifidobacterium longum 1001283st2_A12_1001287H_170206
GCA_028316045.1	98.171	164	3	0	1	164	1	164	1.71e-125	Bifidobacterium longum 1001283st2_A4_1001287H_170206
GCA_028316005.1	98.171	164	3	0	1	164	1	164	9.67e-126	Bifidobacterium longum 1001283st2_A7_1001285I_161205
GCA_028316055.1	98.171	164	3	0	1	164	1	164	9.67e-126	Bifidobacterium longum 1001283st2_C2_1001283B150210_160208
GCA_028315705.1	98.171	164	3	0	1	164	1	164	9.67e-126	Bifidobacterium longum 1001283st2_C3_1001283B150217_161031
GCA_028315745.1	98.171	164	3	0	1	164	1	164	9.67e-126	Bifidobacterium longum 1001283st2_C3_1001285I_161205
GCA_028315565.1	99.39	164	1	0	1	164	1	164	1.27e-127	Bifidobacterium longum 1001283st2_C6_1001283B150225_161107
GCA_028315525.1	99.39	164	1	0	1	164	1	164	1.27e-127	Bifidobacterium longum 1001283st2_C7_1001283B150225_161107
GCA_028315985.1	98.171	164	3	0	1	164	1	164	9.67e-126	Bifidobacterium longum 1001283st2_D2_1001285H_161024
GCA_028315955.1	98.78	164	2	0	1	164	1	164	6.02e-127	Bifidobacterium longum 1001283st2_E1_1001283B150210_160208
GCA_028315885.1	98.78	164	2	0	1	164	1	164	6.02e-127	Bifidobacterium longum 1001283st2_E2_1001283B150304_161114
GCA_028315665.1	98.171	164	3	0	1	164	1	164	9.67e-126	Bifidobacterium longum 1001283st2_E3_1001285H_161024
GCA_028315625.1	98.171	164	3	0	1	164	1	164	9.67e-126	Bifidobacterium longum 1001283st2_F3_1001283B150304_161114
GCA_028315645.1	98.171	164	3	0	1	164	1	164	9.67e-126	Bifidobacterium longum 1001283st2_G10_1001283B150209_150212
GCA_039835835.1	98.171	164	3	0	1	164	1	164	9.67e-126	Bifidobacterium longum 1001283st2_G4_1001283B150304_161114
GCA_028315905.1	98.171	164	3	0	1	164	1	164	9.67e-126	Bifidobacterium longum 1001302st1_A10_1001302B_160321
GCA_028315835.1	98.171	164	3	0	1	164	1	164	1.71e-125	Bifidobacterium longum 1001713st1_B10_1001713B170214_170313
GCA_028315785.1	98.171	164	3	0	1	164	1	164	9.67e-126	Bifidobacterium longum 1001713st1_C3_1001713B170131_170501
GCA_028315765.1	98.171	164	3	0	1	164	1	164	9.67e-126	Bifidobacterium longum 1001713st1_C6_1001713B170131_170501
GCA_028315725.1	98.171	164	3	0	1	164	1	164	9.67e-126	Bifidobacterium longum 1001713st1_C6_1001713B170207_170306
GCA_028315685.1	98.171	164	3	0	1	164	1	164	9.67e-126	Bifidobacterium longum 1001713st1_E8_1001713B170214_170313
GCA_028315585.1	98.171	164	3	0	1	164	1	164	9.67e-126	Bifidobacterium longum 1001713st1_F3_1001713B170221_170320
GCA_028315465.1	98.171	164	3	0	1	164	1	164	9.67e-126	Bifidobacterium longum 1001713st1_F6_1001713B170131_170501
GCA_039835815.1	98.171	164	3	0	1	164	1	164	9.67e-126	Bifidobacterium longum 1001713st1_G2_1001713B170214_170313
GCA_039835795.1	98.171	164	3	0	1	164	1	164	9.67e-126	Bifidobacterium longum 1001713st1_H10_1001713B170207_170306
GCA_028315605.1	98.171	164	3	0	1	164	1	164	9.67e-126	Bifidobacterium longum 1010st1_B10_1010SCRN_200918
GCA_039835775.1	98.171	164	3	0	1	164	1	164	9.67e-126	Bifidobacterium longum 1010st1_E7_1010SCRN_200918
GCA_039835755.1	99.39	164	1	0	1	164	1	164	1.27e-127	Bifidobacterium longum 1010st1_G6_1010SCRN_200918
GCA_039835715.1	98.171	164	3	0	1	164	1	164	9.67e-126	Bifidobacterium longum 1010st1_H10_1010SCRN_200918
GCA_028315365.1	98.171	164	3	0	1	164	1	164	9.67e-126	Bifidobacterium longum 1028st1_B9_1028SCRN_200821
GCA_028315245.1	98.171	164	3	0	1	164	1	164	9.67e-126	Bifidobacterium longum 1028st1_E4_1028SCRN_200821
GCA_000829295.1	98.171	164	3	0	1	164	1	164	1.18e-125	Bifidobacterium longum 105-A
GCA_000185665.1	85.366	164	21	1	27	187	1	164	2.35e-108	Bifidobacterium longum 12_1_47BFAA
GCA_033549985.1	98.171	164	3	0	1	164	1	164	9.67e-126	Bifidobacterium longum 16-6-I_2_FAA
GCA_033550025.1	98.78	164	2	0	1	164	1	164	2.95e-127	Bifidobacterium longum 16-6-I_4_FM
GCA_002076095.1	100	164	0	0	1	164	1	164	3.51e-128	Bifidobacterium longum 1886B
GCA_002076015.1	89.024	164	15	1	1	161	1	164	1.97e-113	Bifidobacterium longum 1890B
GCA_002075935.1	98.171	164	3	0	1	164	1	164	9.67e-126	Bifidobacterium longum 1897B
GCA_002075875.1	98.78	164	2	0	1	164	1	164	2.85e-127	Bifidobacterium longum 1898B
GCA_022496455.1	84.756	164	25	0	1	164	1	164	2.45e-109	Bifidobacterium longum 2204B
GCA_028315505.1	99.39	164	1	0	1	164	1	164	1.27e-127	Bifidobacterium longum 2217st1_C2_2217SCRN_200827
GCA_028315545.1	98.171	164	3	0	1	164	1	164	9.67e-126	Bifidobacterium longum 2217st1_E6_2217SCRN_200827
GCA_028315485.1	98.171	164	3	0	1	164	1	164	9.67e-126	Bifidobacterium longum 2217st1_G8_2217SCRN_200827
GCA_039835735.1	98.171	164	3	0	1	164	1	164	9.67e-126	Bifidobacterium longum 2217st1_H1_2217SCRN_200827
GCA_022496415.1	85.366	164	21	1	1	161	1	164	4.72e-109	Bifidobacterium longum 2226B
GCA_028315445.1	98.171	164	3	0	1	164	1	164	9.67e-126	Bifidobacterium longum 2226st1_A1_2226SCRN_200925
GCA_028315285.1	99.39	164	1	0	1	164	1	164	1.27e-127	Bifidobacterium longum 2226st1_A7_2226SCRN_200925
GCA_028315105.1	99.39	164	1	0	1	164	1	164	1.27e-127	Bifidobacterium longum 2226st1_G6_2226SCRN_200925
GCA_022496375.1	85.366	164	21	1	1	161	1	164	4.72e-109	Bifidobacterium longum 2233B
GCA_030291575.1	98.171	164	3	0	1	164	1	164	9.67e-126	Bifidobacterium longum 2245B
GCA_030291325.1	85.366	164	21	1	1	161	1	164	4.72e-109	Bifidobacterium longum 2246B
GCA_030291375.1	98.171	164	3	0	1	164	1	164	9.67e-126	Bifidobacterium longum 2247B
GCA_030291465.1	99.39	164	1	0	1	164	1	164	1.27e-127	Bifidobacterium longum 2248B
GCA_030291435.1	98.171	164	3	0	1	164	1	164	9.67e-126	Bifidobacterium longum 2249B
GCA_030291415.1	100	164	0	0	1	164	1	164	3.51e-128	Bifidobacterium longum 2250B
GCA_030291395.1	99.39	164	1	0	1	164	1	164	1.27e-127	Bifidobacterium longum 2251B
GCA_030297785.1	99.39	164	1	0	1	164	1	164	1.27e-127	Bifidobacterium longum 2252B
GCA_030291485.1	98.171	164	3	0	1	164	1	164	9.67e-126	Bifidobacterium longum 2253B
GCA_003370255.1	98.171	164	3	0	1	164	1	164	9.67e-126	Bifidobacterium longum 239-2
GCA_001719085.1	89.157	166	16	1	1	166	1	164	9.62e-114	Bifidobacterium longum 35624
GCA_001595465.1	90.244	164	13	1	1	161	1	164	1.3e-114	Bifidobacterium longum 379
GCA_004936435.1	98.78	164	2	0	1	164	1	164	5.89e-127	Bifidobacterium longum 51A
GCA_028311315.1	98.171	164	3	0	1	164	1	164	5.77e-126	Bifidobacterium longum A1_hBSD2780061687_210209
GCA_028311365.1	98.171	164	3	0	1	164	1	164	5.77e-126	Bifidobacterium longum A10_hBSD2780061687_210209
GCA_028310995.1	98.171	164	3	0	1	164	1	164	9.67e-126	Bifidobacterium longum A12_hBSD2780061687b_210117
GCA_039835555.1	98.171	164	3	0	1	164	1	164	9.67e-126	Bifidobacterium longum A6_hBSD2780061687_210209
GCA_028312545.1	98.171	164	3	0	1	164	1	164	9.67e-126	Bifidobacterium longum A7_h1001283B150217_200217
GCA_039835315.1	98.171	164	3	0	1	164	1	164	9.67e-126	Bifidobacterium longum A7_m1001271B151109d0_201107
GCA_028312465.1	98.171	164	3	0	1	164	1	164	9.67e-126	Bifidobacterium longum A8_h1001283B150217_200217
GCA_039835435.1	98.171	164	3	0	1	164	1	164	9.67e-126	Bifidobacterium longum A8_hJ1101004_210123
GCA_028313745.1	100	164	0	0	1	164	1	164	3.51e-128	Bifidobacterium longum A8_m1001271B151109d0_201107
GCA_028313815.1	98.171	164	3	0	1	164	1	164	9.67e-126	Bifidobacterium longum A9_m1001271B151109d0_201107
GCA_003466075.1	98.171	164	3	0	1	164	1	164	9.67e-126	Bifidobacterium longum AF03-10
GCA_003466045.1	98.171	164	3	0	1	164	1	164	9.67e-126	Bifidobacterium longum AF03-20
GCA_003465785.1	85.366	164	21	1	1	161	1	164	4.72e-109	Bifidobacterium longum AF03-27
GCA_003465745.1	99.39	164	1	0	1	164	1	164	1.27e-127	Bifidobacterium longum AF04-13
GCA_003465665.1	99.39	164	1	0	1	164	1	164	1.27e-127	Bifidobacterium longum AF05-16
GCA_003465635.1	98.171	164	3	0	1	164	1	164	3.26e-126	Bifidobacterium longum AF05-2
GCA_003465545.1	98.171	164	3	0	1	164	1	164	9.67e-126	Bifidobacterium longum AF08-2
GCA_003465455.1	90.244	164	13	1	1	161	1	164	1.3e-114	Bifidobacterium longum AF11-12
GCA_003465095.1	85.366	164	21	1	1	161	1	164	4.72e-109	Bifidobacterium longum AF11-41
GCA_003465365.1	89.024	164	15	1	1	161	1	164	1.97e-113	Bifidobacterium longum AF13-34
GCA_003464805.1	98.171	164	3	0	1	164	1	164	9.67e-126	Bifidobacterium longum AF13-41
GCA_003464685.1	98.171	164	3	0	1	164	1	164	9.67e-126	Bifidobacterium longum AF14-22
GCA_003464575.1	89.024	164	15	1	1	161	1	164	1.97e-113	Bifidobacterium longum AF14-34
GCA_003458335.1	97.561	164	4	0	1	164	1	164	5.24e-125	Bifidobacterium longum AF26-10
GCA_003457975.1	89.024	164	15	1	1	161	1	164	1.97e-113	Bifidobacterium longum AF27-1BH
GCA_003475865.1	98.171	164	3	0	1	164	1	164	9.67e-126	Bifidobacterium longum AF30-11
GCA_003475835.1	98.171	164	3	0	1	164	1	164	1.71e-125	Bifidobacterium longum AF30-12
GCA_003475055.1	99.39	164	1	0	1	164	1	164	3.12e-127	Bifidobacterium longum AF34-9AC
GCA_003475025.1	97.561	164	4	0	1	164	1	164	5.24e-125	Bifidobacterium longum AF35-13AC
GCA_003474905.1	85.366	164	21	1	1	161	1	164	3.4e-108	Bifidobacterium longum AF36-1
GCA_003472605.1	85.366	164	21	1	1	161	1	164	4.72e-109	Bifidobacterium longum AM10-15B
GCA_003472405.1	90.244	164	13	1	1	161	1	164	1.3e-114	Bifidobacterium longum AM11-2
GCA_003473205.1	90.244	164	13	1	1	161	1	164	1.3e-114	Bifidobacterium longum AM11-5
GCA_003472305.1	89.024	164	15	1	1	161	1	164	1.97e-113	Bifidobacterium longum AM12-16
GCA_003471915.1	90.244	164	13	1	1	161	1	164	1.3e-114	Bifidobacterium longum AM16-2
GCA_003471385.1	98.171	164	3	0	1	164	1	164	9.67e-126	Bifidobacterium longum AM20-19AC
GCA_003471345.1	85.366	164	21	1	1	161	1	164	4.72e-109	Bifidobacterium longum AM20-3
GCA_003471355.1	98.171	164	3	0	1	164	1	164	9.67e-126	Bifidobacterium longum AM20-39
GCA_003471245.1	90.244	164	13	1	1	161	1	164	1.3e-114	Bifidobacterium longum AM21-20
GCA_003468825.1	98.171	164	3	0	1	164	1	164	1.71e-125	Bifidobacterium longum AM30-9LB
GCA_003468805.1	85.366	164	21	1	1	161	1	164	4.72e-109	Bifidobacterium longum AM31-13LB
GCA_003467905.1	85.366	164	21	1	1	161	1	164	4.72e-109	Bifidobacterium longum AM34-3
GCA_003468265.1	98.171	164	3	0	1	164	1	164	3.26e-126	Bifidobacterium longum AM39-10AC
GCA_003467395.1	89.024	164	15	1	1	161	1	164	1.97e-113	Bifidobacterium longum AM39-8AC
GCA_003468005.1	90.244	164	13	1	1	161	1	164	1.3e-114	Bifidobacterium longum AM42-13AT
GCA_030334805.1	98.171	164	3	0	1	164	1	164	9.67e-126	Bifidobacterium longum AO44
GCA_002833315.1	98.78	164	2	0	1	164	1	164	5.01e-126	Bifidobacterium longum APC1461
GCA_002833205.1	98.171	164	3	0	1	164	1	164	9.67e-126	Bifidobacterium longum APC1462
GCA_002833185.1	98.78	164	2	0	1	164	1	164	5.01e-126	Bifidobacterium longum APC1464
GCA_002833175.1	98.171	164	3	0	1	164	1	164	9.67e-126	Bifidobacterium longum APC1465
GCA_002833285.1	98.171	164	3	0	1	164	1	164	1.71e-125	Bifidobacterium longum APC1466
GCA_002833135.1	99.39	164	1	0	1	164	1	164	3.12e-127	Bifidobacterium longum APC1468
GCA_002833115.1	98.171	164	3	0	1	164	1	164	9.67e-126	Bifidobacterium longum APC1472
GCA_002833125.1	98.171	164	3	0	1	164	1	164	9.67e-126	Bifidobacterium longum APC1473
GCA_002833265.1	98.171	164	3	0	1	164	1	164	9.67e-126	Bifidobacterium longum APC1476
GCA_002833075.1	98.171	164	3	0	1	164	1	164	1.71e-125	Bifidobacterium longum APC1477
GCA_002833055.1	98.171	164	3	0	1	164	1	164	9.67e-126	Bifidobacterium longum APC1478
GCA_002833065.1	98.171	164	3	0	1	164	1	164	9.67e-126	Bifidobacterium longum APC1480
GCA_002833035.1	98.171	164	3	0	1	164	1	164	9.67e-126	Bifidobacterium longum APC1482
GCA_002832985.1	98.171	164	3	0	1	164	1	164	9.67e-126	Bifidobacterium longum APC1503
GCA_002832955.1	98.171	164	3	0	1	164	1	164	1.71e-125	Bifidobacterium longum APC1504
GCA_028312525.1	98.171	164	3	0	1	164	1	164	9.67e-126	Bifidobacterium longum B10_h1001283B150217_200217
GCA_028310985.1	98.171	164	3	0	1	164	1	164	9.67e-126	Bifidobacterium longum B10_hBSD2780061687b_210117
GCA_028314195.1	98.171	164	3	0	1	164	1	164	9.67e-126	Bifidobacterium longum B10_hJ1101004_210123
GCA_028313785.1	98.171	164	3	0	1	164	1	164	9.67e-126	Bifidobacterium longum B11_m1001271B151109d0_201107
GCA_030876795.1	82.39	159	28	0	2	160	6	164	4.45e-105	Bifidobacterium longum B12
GCA_039835475.1	98.171	164	3	0	1	164	1	164	9.67e-126	Bifidobacterium longum B2_hBSD2780061687b_210117
GCA_039834855.1	98.171	164	3	0	1	164	1	164	1.44e-125	Bifidobacterium longum B3_h1001283B150217_200217
GCA_028312555.1	98.171	164	3	0	1	164	1	164	9.67e-126	Bifidobacterium longum B4_h1001283B150217_200217
GCA_028311785.1	100	164	0	0	1	164	1	164	3.51e-128	Bifidobacterium longum B4_m1001271B151109d0_201107
GCA_028310905.1	85.366	164	21	1	1	161	1	164	4.72e-109	Bifidobacterium longum B5_hBSD2780061687b_210117
GCA_028311225.1	98.171	164	3	0	1	164	1	164	9.67e-126	Bifidobacterium longum B7_hBSD2780061687_210209
GCA_028310935.1	85.366	164	21	1	1	161	1	164	4.72e-109	Bifidobacterium longum B8_hBSD2780061687b_210117
GCA_004125375.1	98.171	164	3	0	1	164	1	164	9.67e-126	Bifidobacterium longum BB-79
GCA_001293145.1	100	164	0	0	1	164	1	164	3.51e-128	Bifidobacterium longum BG7
GCA_014334075.1	83.537	164	25	1	1	162	1	164	8.07e-107	Bifidobacterium longum BIM B-813D
GCA_009160665.1	98.171	164	3	0	1	164	1	164	9.67e-126	Bifidobacterium longum BIOML-A1
GCA_009158795.1	98.171	164	3	0	1	164	1	164	9.67e-126	Bifidobacterium longum BIOML-A100
GCA_009158735.1	98.171	164	3	0	1	164	1	164	9.67e-126	Bifidobacterium longum BIOML-A101
GCA_009156715.1	98.171	164	3	0	1	164	1	164	9.67e-126	Bifidobacterium longum BIOML-A102
GCA_009156245.1	98.171	164	3	0	1	164	1	164	9.67e-126	Bifidobacterium longum BIOML-A103
GCA_009156635.1	98.171	164	3	0	1	164	1	164	9.67e-126	Bifidobacterium longum BIOML-A104
GCA_009156665.1	98.171	164	3	0	1	164	1	164	9.67e-126	Bifidobacterium longum BIOML-A105
GCA_009158655.1	98.171	164	3	0	1	164	1	164	9.67e-126	Bifidobacterium longum BIOML-A106
GCA_009158675.1	98.171	164	3	0	1	164	1	164	9.67e-126	Bifidobacterium longum BIOML-A107
GCA_009158625.1	98.171	164	3	0	1	164	1	164	9.67e-126	Bifidobacterium longum BIOML-A108
GCA_009158665.1	98.171	164	3	0	1	164	1	164	9.67e-126	Bifidobacterium longum BIOML-A109
GCA_009159085.1	98.171	164	3	0	1	164	1	164	9.67e-126	Bifidobacterium longum BIOML-A11
GCA_009158605.1	98.171	164	3	0	1	164	1	164	9.67e-126	Bifidobacterium longum BIOML-A110
GCA_009158595.1	98.171	164	3	0	1	164	1	164	9.67e-126	Bifidobacterium longum BIOML-A113
GCA_009158575.1	98.171	164	3	0	1	164	1	164	9.67e-126	Bifidobacterium longum BIOML-A114
GCA_009158555.1	98.171	164	3	0	1	164	1	164	9.67e-126	Bifidobacterium longum BIOML-A115
GCA_009158535.1	98.171	164	3	0	1	164	1	164	9.67e-126	Bifidobacterium longum BIOML-A116
GCA_009158505.1	98.171	164	3	0	1	164	1	164	9.67e-126	Bifidobacterium longum BIOML-A117
GCA_009158495.1	98.171	164	3	0	1	164	1	164	9.67e-126	Bifidobacterium longum BIOML-A118
GCA_009158465.1	98.171	164	3	0	1	164	1	164	9.67e-126	Bifidobacterium longum BIOML-A119
GCA_009159535.1	90.244	164	13	1	1	161	1	164	1.3e-114	Bifidobacterium longum BIOML-A12
GCA_009158415.1	99.39	164	1	0	1	164	1	164	1.27e-127	Bifidobacterium longum BIOML-A120
GCA_009158455.1	98.171	164	3	0	1	164	1	164	9.67e-126	Bifidobacterium longum BIOML-A121
GCA_009156695.1	98.171	164	3	0	1	164	1	164	9.67e-126	Bifidobacterium longum BIOML-A122
GCA_009156585.1	98.171	164	3	0	1	164	1	164	9.67e-126	Bifidobacterium longum BIOML-A123
GCA_009156615.1	98.171	164	3	0	1	164	1	164	9.67e-126	Bifidobacterium longum BIOML-A124
GCA_009156655.1	98.171	164	3	0	1	164	1	164	9.67e-126	Bifidobacterium longum BIOML-A125
GCA_009156575.1	98.171	164	3	0	1	164	1	164	9.67e-126	Bifidobacterium longum BIOML-A126
GCA_009158405.1	99.39	164	1	0	1	164	1	164	1.27e-127	Bifidobacterium longum BIOML-A127
GCA_009158395.1	99.39	164	1	0	1	164	1	164	1.27e-127	Bifidobacterium longum BIOML-A128
GCA_009158375.1	99.39	164	1	0	1	164	1	164	1.27e-127	Bifidobacterium longum BIOML-A129
GCA_009160565.1	98.171	164	3	0	1	164	1	164	9.67e-126	Bifidobacterium longum BIOML-A13
GCA_009158315.1	99.39	164	1	0	1	164	1	164	1.27e-127	Bifidobacterium longum BIOML-A130
GCA_009158355.1	99.39	164	1	0	1	164	1	164	1.27e-127	Bifidobacterium longum BIOML-A131
GCA_009158275.1	99.39	164	1	0	1	164	1	164	1.27e-127	Bifidobacterium longum BIOML-A132
GCA_009158305.1	99.39	164	1	0	1	164	1	164	1.27e-127	Bifidobacterium longum BIOML-A133
GCA_009158255.1	99.39	164	1	0	1	164	1	164	1.27e-127	Bifidobacterium longum BIOML-A134
GCA_009158295.1	99.39	164	1	0	1	164	1	164	1.27e-127	Bifidobacterium longum BIOML-A135
GCA_009158235.1	98.171	164	3	0	1	164	1	164	9.67e-126	Bifidobacterium longum BIOML-A136
GCA_009158185.1	98.171	164	3	0	1	164	1	164	9.67e-126	Bifidobacterium longum BIOML-A137
GCA_009158155.1	98.171	164	3	0	1	164	1	164	9.67e-126	Bifidobacterium longum BIOML-A138
GCA_009158165.1	98.171	164	3	0	1	164	1	164	9.67e-126	Bifidobacterium longum BIOML-A139
GCA_009160525.1	98.171	164	3	0	1	164	1	164	9.67e-126	Bifidobacterium longum BIOML-A14
GCA_009158095.1	98.171	164	3	0	1	164	1	164	9.67e-126	Bifidobacterium longum BIOML-A140
GCA_009156535.1	98.171	164	3	0	1	164	1	164	9.67e-126	Bifidobacterium longum BIOML-A141
GCA_009156015.1	98.171	164	3	0	1	164	1	164	9.67e-126	Bifidobacterium longum BIOML-A142
GCA_009156515.1	98.171	164	3	0	1	164	1	164	9.67e-126	Bifidobacterium longum BIOML-A143
GCA_009156165.1	98.171	164	3	0	1	164	1	164	9.67e-126	Bifidobacterium longum BIOML-A144
GCA_009156545.1	98.171	164	3	0	1	164	1	164	9.67e-126	Bifidobacterium longum BIOML-A145
GCA_009156195.1	98.171	164	3	0	1	164	1	164	9.67e-126	Bifidobacterium longum BIOML-A146
GCA_009158135.1	98.171	164	3	0	1	164	1	164	9.67e-126	Bifidobacterium longum BIOML-A147
GCA_009158175.1	98.171	164	3	0	1	164	1	164	9.67e-126	Bifidobacterium longum BIOML-A148
GCA_009158065.1	98.171	164	3	0	1	164	1	164	9.67e-126	Bifidobacterium longum BIOML-A149
GCA_009160535.1	98.171	164	3	0	1	164	1	164	9.67e-126	Bifidobacterium longum BIOML-A15
GCA_009158015.1	98.171	164	3	0	1	164	1	164	9.67e-126	Bifidobacterium longum BIOML-A150
GCA_009158105.1	98.171	164	3	0	1	164	1	164	9.67e-126	Bifidobacterium longum BIOML-A151
GCA_009158055.1	98.171	164	3	0	1	164	1	164	9.67e-126	Bifidobacterium longum BIOML-A152
GCA_009158025.1	98.171	164	3	0	1	164	1	164	9.67e-126	Bifidobacterium longum BIOML-A153
GCA_009157975.1	98.171	164	3	0	1	164	1	164	9.67e-126	Bifidobacterium longum BIOML-A154
GCA_009157955.1	98.171	164	3	0	1	164	1	164	9.67e-126	Bifidobacterium longum BIOML-A155
GCA_009157985.1	98.171	164	3	0	1	164	1	164	9.67e-126	Bifidobacterium longum BIOML-A156
GCA_009157865.1	98.171	164	3	0	1	164	1	164	9.67e-126	Bifidobacterium longum BIOML-A157
GCA_009157905.1	98.171	164	3	0	1	164	1	164	9.67e-126	Bifidobacterium longum BIOML-A158
GCA_009157885.1	98.171	164	3	0	1	164	1	164	9.67e-126	Bifidobacterium longum BIOML-A159
GCA_009160505.1	98.171	164	3	0	1	164	1	164	9.67e-126	Bifidobacterium longum BIOML-A16
GCA_009156125.1	98.171	164	3	0	1	164	1	164	9.67e-126	Bifidobacterium longum BIOML-A160
GCA_009156485.1	98.171	164	3	0	1	164	1	164	9.67e-126	Bifidobacterium longum BIOML-A161
GCA_009156445.1	98.171	164	3	0	1	164	1	164	9.67e-126	Bifidobacterium longum BIOML-A162
GCA_009156155.1	98.171	164	3	0	1	164	1	164	9.67e-126	Bifidobacterium longum BIOML-A163
GCA_009156115.1	98.171	164	3	0	1	164	1	164	9.67e-126	Bifidobacterium longum BIOML-A164
GCA_009157855.1	98.171	164	3	0	1	164	1	164	9.67e-126	Bifidobacterium longum BIOML-A165
GCA_009157915.1	98.171	164	3	0	1	164	1	164	9.67e-126	Bifidobacterium longum BIOML-A166
GCA_009157815.1	98.171	164	3	0	1	164	1	164	9.67e-126	Bifidobacterium longum BIOML-A167
GCA_009157785.1	98.171	164	3	0	1	164	1	164	9.67e-126	Bifidobacterium longum BIOML-A168
GCA_009160455.1	98.171	164	3	0	1	164	1	164	9.67e-126	Bifidobacterium longum BIOML-A17
GCA_009157775.1	97.561	164	4	0	1	164	1	164	1.04e-124	Bifidobacterium longum BIOML-A170
GCA_009157755.1	98.171	164	3	0	1	164	1	164	9.67e-126	Bifidobacterium longum BIOML-A171
GCA_009157765.1	98.171	164	3	0	1	164	1	164	9.67e-126	Bifidobacterium longum BIOML-A172
GCA_009157735.1	98.171	164	3	0	1	164	1	164	9.67e-126	Bifidobacterium longum BIOML-A173
GCA_009157685.1	98.171	164	3	0	1	164	1	164	9.67e-126	Bifidobacterium longum BIOML-A174
GCA_009157655.1	98.171	164	3	0	1	164	1	164	9.67e-126	Bifidobacterium longum BIOML-A176
GCA_009157675.1	98.171	164	3	0	1	164	1	164	9.67e-126	Bifidobacterium longum BIOML-A177
GCA_009157615.1	98.171	164	3	0	1	164	1	164	9.67e-126	Bifidobacterium longum BIOML-A178
GCA_009160465.1	98.171	164	3	0	1	164	1	164	9.67e-126	Bifidobacterium longum BIOML-A18
GCA_009157665.1	98.171	164	3	0	1	164	1	164	9.67e-126	Bifidobacterium longum BIOML-A180
GCA_009158975.1	98.171	164	3	0	1	164	1	164	9.67e-126	Bifidobacterium longum BIOML-A181
GCA_009156425.1	98.171	164	3	0	1	164	1	164	9.67e-126	Bifidobacterium longum BIOML-A182
GCA_009156465.1	98.171	164	3	0	1	164	1	164	9.67e-126	Bifidobacterium longum BIOML-A183
GCA_009157625.1	98.171	164	3	0	1	164	1	164	9.67e-126	Bifidobacterium longum BIOML-A184
GCA_009157565.1	98.171	164	3	0	1	164	1	164	9.67e-126	Bifidobacterium longum BIOML-A185
GCA_009157575.1	98.171	164	3	0	1	164	1	164	9.67e-126	Bifidobacterium longum BIOML-A186
GCA_009157535.1	98.171	164	3	0	1	164	1	164	9.67e-126	Bifidobacterium longum BIOML-A187
GCA_009157555.1	98.171	164	3	0	1	164	1	164	9.67e-126	Bifidobacterium longum BIOML-A188
GCA_009157505.1	98.171	164	3	0	1	164	1	164	9.67e-126	Bifidobacterium longum BIOML-A189
GCA_009160445.1	98.171	164	3	0	1	164	1	164	9.67e-126	Bifidobacterium longum BIOML-A19
GCA_009157425.1	98.171	164	3	0	1	164	1	164	9.67e-126	Bifidobacterium longum BIOML-A190
GCA_009157495.1	98.171	164	3	0	1	164	1	164	9.67e-126	Bifidobacterium longum BIOML-A191
GCA_009157455.1	98.171	164	3	0	1	164	1	164	9.67e-126	Bifidobacterium longum BIOML-A192
GCA_009157445.1	98.171	164	3	0	1	164	1	164	9.67e-126	Bifidobacterium longum BIOML-A193
GCA_009157415.1	98.171	164	3	0	1	164	1	164	9.67e-126	Bifidobacterium longum BIOML-A194
GCA_009157395.1	98.171	164	3	0	1	164	1	164	9.67e-126	Bifidobacterium longum BIOML-A195
GCA_009157365.1	98.171	164	3	0	1	164	1	164	9.67e-126	Bifidobacterium longum BIOML-A196
GCA_009157325.1	98.171	164	3	0	1	164	1	164	9.67e-126	Bifidobacterium longum BIOML-A197
GCA_009156095.1	98.171	164	3	0	1	164	1	164	9.67e-126	Bifidobacterium longum BIOML-A198
GCA_009156355.1	98.171	164	3	0	1	164	1	164	9.67e-126	Bifidobacterium longum BIOML-A199
GCA_009160685.1	87.975	158	19	0	4	161	7	164	5.99e-111	Bifidobacterium longum BIOML-A2
GCA_009160425.1	98.171	164	3	0	1	164	1	164	9.67e-126	Bifidobacterium longum BIOML-A20
GCA_009157355.1	98.171	164	3	0	1	164	1	164	9.67e-126	Bifidobacterium longum BIOML-A200
GCA_009156415.1	98.171	164	3	0	1	164	1	164	9.67e-126	Bifidobacterium longum BIOML-A201
GCA_009156045.1	98.171	164	3	0	1	164	1	164	9.67e-126	Bifidobacterium longum BIOML-A202
GCA_009157315.1	98.171	164	3	0	1	164	1	164	9.67e-126	Bifidobacterium longum BIOML-A203
GCA_009157275.1	98.171	164	3	0	1	164	1	164	9.67e-126	Bifidobacterium longum BIOML-A204
GCA_009157245.1	98.171	164	3	0	1	164	1	164	9.67e-126	Bifidobacterium longum BIOML-A205
GCA_009157285.1	98.171	164	3	0	1	164	1	164	9.67e-126	Bifidobacterium longum BIOML-A206
GCA_009157235.1	98.171	164	3	0	1	164	1	164	9.67e-126	Bifidobacterium longum BIOML-A207
GCA_009157215.1	98.171	164	3	0	1	164	1	164	9.67e-126	Bifidobacterium longum BIOML-A208
GCA_009157185.1	98.171	164	3	0	1	164	1	164	9.67e-126	Bifidobacterium longum BIOML-A209
GCA_009160375.1	98.171	164	3	0	1	164	1	164	9.67e-126	Bifidobacterium longum BIOML-A21
GCA_009157165.1	98.171	164	3	0	1	164	1	164	9.67e-126	Bifidobacterium longum BIOML-A210
GCA_009157155.1	98.171	164	3	0	1	164	1	164	9.67e-126	Bifidobacterium longum BIOML-A211
GCA_009157135.1	98.171	164	3	0	1	164	1	164	9.67e-126	Bifidobacterium longum BIOML-A212
GCA_009157075.1	98.171	164	3	0	1	164	1	164	9.67e-126	Bifidobacterium longum BIOML-A213
GCA_009157015.1	98.171	164	3	0	1	164	1	164	9.67e-126	Bifidobacterium longum BIOML-A214
GCA_009157115.1	98.171	164	3	0	1	164	1	164	9.67e-126	Bifidobacterium longum BIOML-A215
GCA_009156335.1	98.171	164	3	0	1	164	1	164	9.67e-126	Bifidobacterium longum BIOML-A216
GCA_009156345.1	98.171	164	3	0	1	164	1	164	9.67e-126	Bifidobacterium longum BIOML-A217
GCA_009156315.1	98.171	164	3	0	1	164	1	164	9.67e-126	Bifidobacterium longum BIOML-A218
GCA_009156255.1	98.171	164	3	0	1	164	1	164	9.67e-126	Bifidobacterium longum BIOML-A219
GCA_009160405.1	98.171	164	3	0	1	164	1	164	9.67e-126	Bifidobacterium longum BIOML-A22
GCA_009157045.1	98.171	164	3	0	1	164	1	164	9.67e-126	Bifidobacterium longum BIOML-A220
GCA_009156325.1	98.171	164	3	0	1	164	1	164	9.67e-126	Bifidobacterium longum BIOML-A221
GCA_009157065.1	98.171	164	3	0	1	164	1	164	9.67e-126	Bifidobacterium longum BIOML-A222
GCA_009157025.1	98.171	164	3	0	1	164	1	164	9.67e-126	Bifidobacterium longum BIOML-A223
GCA_009156975.1	98.171	164	3	0	1	164	1	164	9.67e-126	Bifidobacterium longum BIOML-A224
GCA_009156965.1	98.171	164	3	0	1	164	1	164	9.67e-126	Bifidobacterium longum BIOML-A225
GCA_009156955.1	98.171	164	3	0	1	164	1	164	9.67e-126	Bifidobacterium longum BIOML-A226
GCA_009156925.1	98.171	164	3	0	1	164	1	164	9.67e-126	Bifidobacterium longum BIOML-A227
GCA_009156885.1	98.171	164	3	0	1	164	1	164	9.67e-126	Bifidobacterium longum BIOML-A228
GCA_009156915.1	98.171	164	3	0	1	164	1	164	9.67e-126	Bifidobacterium longum BIOML-A229
GCA_009156865.1	98.171	164	3	0	1	164	1	164	9.67e-126	Bifidobacterium longum BIOML-A230
GCA_009156825.1	98.171	164	3	0	1	164	1	164	9.67e-126	Bifidobacterium longum BIOML-A231
GCA_009156855.1	98.171	164	3	0	1	164	1	164	9.67e-126	Bifidobacterium longum BIOML-A232
GCA_009156815.1	98.171	164	3	0	1	164	1	164	9.67e-126	Bifidobacterium longum BIOML-A233
GCA_009156765.1	98.171	164	3	0	1	164	1	164	9.67e-126	Bifidobacterium longum BIOML-A234
GCA_009156795.1	98.171	164	3	0	1	164	1	164	9.67e-126	Bifidobacterium longum BIOML-A235
GCA_009156235.1	98.171	164	3	0	1	164	1	164	9.67e-126	Bifidobacterium longum BIOML-A236
GCA_009156035.1	98.171	164	3	0	1	164	1	164	9.67e-126	Bifidobacterium longum BIOML-A237
GCA_009156295.1	98.171	164	3	0	1	164	1	164	9.67e-126	Bifidobacterium longum BIOML-A238
GCA_009156215.1	98.171	164	3	0	1	164	1	164	9.67e-126	Bifidobacterium longum BIOML-A239
GCA_009160345.1	98.171	164	3	0	1	164	1	164	9.67e-126	Bifidobacterium longum BIOML-A24
GCA_009153975.1	98.171	164	3	0	1	164	1	164	9.67e-126	Bifidobacterium longum BIOML-A240
GCA_009156745.1	98.171	164	3	0	1	164	1	164	9.67e-126	Bifidobacterium longum BIOML-A241
GCA_009156725.1	98.171	164	3	0	1	164	1	164	9.67e-126	Bifidobacterium longum BIOML-A242
GCA_009155975.1	98.171	164	3	0	1	164	1	164	9.67e-126	Bifidobacterium longum BIOML-A243
GCA_009155875.1	98.171	164	3	0	1	164	1	164	9.67e-126	Bifidobacterium longum BIOML-A244
GCA_009155945.1	98.171	164	3	0	1	164	1	164	9.67e-126	Bifidobacterium longum BIOML-A245
GCA_009155935.1	98.171	164	3	0	1	164	1	164	9.67e-126	Bifidobacterium longum BIOML-A246
GCA_009155885.1	98.171	164	3	0	1	164	1	164	9.67e-126	Bifidobacterium longum BIOML-A247
GCA_009155915.1	98.171	164	3	0	1	164	1	164	9.67e-126	Bifidobacterium longum BIOML-A248
GCA_009155775.1	98.171	164	3	0	1	164	1	164	9.67e-126	Bifidobacterium longum BIOML-A249
GCA_009159455.1	98.171	164	3	0	1	164	1	164	9.67e-126	Bifidobacterium longum BIOML-A25
GCA_009155815.1	98.171	164	3	0	1	164	1	164	9.67e-126	Bifidobacterium longum BIOML-A250
GCA_009155855.1	98.171	164	3	0	1	164	1	164	9.67e-126	Bifidobacterium longum BIOML-A251
GCA_009155795.1	98.171	164	3	0	1	164	1	164	9.67e-126	Bifidobacterium longum BIOML-A252
GCA_009155835.1	98.171	164	3	0	1	164	1	164	9.67e-126	Bifidobacterium longum BIOML-A253
GCA_009155755.1	98.171	164	3	0	1	164	1	164	9.67e-126	Bifidobacterium longum BIOML-A254
GCA_009155735.1	98.171	164	3	0	1	164	1	164	9.67e-126	Bifidobacterium longum BIOML-A255
GCA_009153935.1	98.171	164	3	0	1	164	1	164	9.67e-126	Bifidobacterium longum BIOML-A256
GCA_009155715.1	98.171	164	3	0	1	164	1	164	9.67e-126	Bifidobacterium longum BIOML-A257
GCA_009153985.1	98.171	164	3	0	1	164	1	164	9.67e-126	Bifidobacterium longum BIOML-A258
GCA_009153905.1	98.171	164	3	0	1	164	1	164	9.67e-126	Bifidobacterium longum BIOML-A259
GCA_009153925.1	98.171	164	3	0	1	164	1	164	9.67e-126	Bifidobacterium longum BIOML-A260
GCA_009155685.1	98.171	164	3	0	1	164	1	164	9.67e-126	Bifidobacterium longum BIOML-A261
GCA_009155655.1	98.171	164	3	0	1	164	1	164	9.67e-126	Bifidobacterium longum BIOML-A262
GCA_009155635.1	98.171	164	3	0	1	164	1	164	9.67e-126	Bifidobacterium longum BIOML-A263
GCA_009155675.1	98.171	164	3	0	1	164	1	164	9.67e-126	Bifidobacterium longum BIOML-A264
GCA_009155615.1	98.171	164	3	0	1	164	1	164	9.67e-126	Bifidobacterium longum BIOML-A265
GCA_009155575.1	98.171	164	3	0	1	164	1	164	9.67e-126	Bifidobacterium longum BIOML-A266
GCA_009155555.1	98.171	164	3	0	1	164	1	164	9.67e-126	Bifidobacterium longum BIOML-A267
GCA_009155565.1	98.171	164	3	0	1	164	1	164	9.67e-126	Bifidobacterium longum BIOML-A268
GCA_009155535.1	98.171	164	3	0	1	164	1	164	9.67e-126	Bifidobacterium longum BIOML-A269
GCA_009155515.1	98.171	164	3	0	1	164	1	164	9.67e-126	Bifidobacterium longum BIOML-A270
GCA_009155465.1	98.171	164	3	0	1	164	1	164	9.67e-126	Bifidobacterium longum BIOML-A271
GCA_009155445.1	98.171	164	3	0	1	164	1	164	9.67e-126	Bifidobacterium longum BIOML-A272
GCA_009155415.1	98.171	164	3	0	1	164	1	164	9.67e-126	Bifidobacterium longum BIOML-A273
GCA_009155455.1	98.171	164	3	0	1	164	1	164	9.67e-126	Bifidobacterium longum BIOML-A274
GCA_009153895.1	98.171	164	3	0	1	164	1	164	9.67e-126	Bifidobacterium longum BIOML-A275
GCA_009153815.1	98.171	164	3	0	1	164	1	164	9.67e-126	Bifidobacterium longum BIOML-A276
GCA_009153875.1	98.171	164	3	0	1	164	1	164	9.67e-126	Bifidobacterium longum BIOML-A277
GCA_009155435.1	98.171	164	3	0	1	164	1	164	9.67e-126	Bifidobacterium longum BIOML-A279
GCA_009159405.1	98.171	164	3	0	1	164	1	164	9.67e-126	Bifidobacterium longum BIOML-A28
GCA_009155395.1	98.171	164	3	0	1	164	1	164	9.67e-126	Bifidobacterium longum BIOML-A280
GCA_009155355.1	98.171	164	3	0	1	164	1	164	9.67e-126	Bifidobacterium longum BIOML-A281
GCA_009155345.1	98.171	164	3	0	1	164	1	164	9.67e-126	Bifidobacterium longum BIOML-A282
GCA_009155335.1	98.171	164	3	0	1	164	1	164	9.67e-126	Bifidobacterium longum BIOML-A283
GCA_009155315.1	98.171	164	3	0	1	164	1	164	9.67e-126	Bifidobacterium longum BIOML-A284
GCA_009155295.1	98.171	164	3	0	1	164	1	164	9.67e-126	Bifidobacterium longum BIOML-A285
GCA_009155275.1	98.171	164	3	0	1	164	1	164	9.67e-126	Bifidobacterium longum BIOML-A286
GCA_009155255.1	98.171	164	3	0	1	164	1	164	9.67e-126	Bifidobacterium longum BIOML-A287
GCA_009155205.1	98.171	164	3	0	1	164	1	164	9.67e-126	Bifidobacterium longum BIOML-A288
GCA_009153805.1	98.171	164	3	0	1	164	1	164	9.67e-126	Bifidobacterium longum BIOML-A289
GCA_009159375.1	98.171	164	3	0	1	164	1	164	9.67e-126	Bifidobacterium longum BIOML-A29
GCA_009153435.1	98.171	164	3	0	1	164	1	164	9.67e-126	Bifidobacterium longum BIOML-A290
GCA_009153775.1	98.171	164	3	0	1	164	1	164	9.67e-126	Bifidobacterium longum BIOML-A291
GCA_009153375.1	98.171	164	3	0	1	164	1	164	9.67e-126	Bifidobacterium longum BIOML-A292
GCA_009153795.1	98.171	164	3	0	1	164	1	164	9.67e-126	Bifidobacterium longum BIOML-A293
GCA_009153315.1	89.024	164	15	1	1	161	1	164	1.97e-113	Bifidobacterium longum BIOML-A294
GCA_009155225.1	98.171	164	3	0	1	164	1	164	9.67e-126	Bifidobacterium longum BIOML-A295
GCA_009155195.1	98.171	164	3	0	1	164	1	164	9.67e-126	Bifidobacterium longum BIOML-A296
GCA_009155155.1	98.171	164	3	0	1	164	1	164	9.67e-126	Bifidobacterium longum BIOML-A297
GCA_009155115.1	98.171	164	3	0	1	164	1	164	9.67e-126	Bifidobacterium longum BIOML-A298
GCA_009155105.1	98.171	164	3	0	1	164	1	164	9.67e-126	Bifidobacterium longum BIOML-A299
GCA_009160645.1	98.171	164	3	0	1	164	1	164	9.67e-126	Bifidobacterium longum BIOML-A3
GCA_009159395.1	98.171	164	3	0	1	164	1	164	9.67e-126	Bifidobacterium longum BIOML-A30
GCA_009155175.1	98.171	164	3	0	1	164	1	164	9.67e-126	Bifidobacterium longum BIOML-A300
GCA_009155055.1	98.171	164	3	0	1	164	1	164	9.67e-126	Bifidobacterium longum BIOML-A301
GCA_009155095.1	98.171	164	3	0	1	164	1	164	9.67e-126	Bifidobacterium longum BIOML-A302
GCA_009155065.1	98.171	164	3	0	1	164	1	164	9.67e-126	Bifidobacterium longum BIOML-A303
GCA_009155035.1	98.171	164	3	0	1	164	1	164	9.67e-126	Bifidobacterium longum BIOML-A304
GCA_009155015.1	98.171	164	3	0	1	164	1	164	9.67e-126	Bifidobacterium longum BIOML-A305
GCA_009154985.1	98.171	164	3	0	1	164	1	164	9.67e-126	Bifidobacterium longum BIOML-A306
GCA_009153715.1	98.171	164	3	0	1	164	1	164	9.67e-126	Bifidobacterium longum BIOML-A307
GCA_009153785.1	98.171	164	3	0	1	164	1	164	9.67e-126	Bifidobacterium longum BIOML-A309
GCA_009160355.1	98.171	164	3	0	1	164	1	164	9.67e-126	Bifidobacterium longum BIOML-A31
GCA_009153705.1	98.171	164	3	0	1	164	1	164	9.67e-126	Bifidobacterium longum BIOML-A310
GCA_009153365.1	98.171	164	3	0	1	164	1	164	9.67e-126	Bifidobacterium longum BIOML-A311
GCA_009153695.1	98.171	164	3	0	1	164	1	164	9.67e-126	Bifidobacterium longum BIOML-A312
GCA_009153685.1	98.171	164	3	0	1	164	1	164	9.67e-126	Bifidobacterium longum BIOML-A313
GCA_009154975.1	98.171	164	3	0	1	164	1	164	9.67e-126	Bifidobacterium longum BIOML-A314
GCA_009154855.1	98.171	164	3	0	1	164	1	164	9.67e-126	Bifidobacterium longum BIOML-A315
GCA_009154955.1	98.171	164	3	0	1	164	1	164	9.67e-126	Bifidobacterium longum BIOML-A316
GCA_009154935.1	98.171	164	3	0	1	164	1	164	9.67e-126	Bifidobacterium longum BIOML-A317
GCA_009154885.1	98.171	164	3	0	1	164	1	164	9.67e-126	Bifidobacterium longum BIOML-A318
GCA_009154905.1	98.171	164	3	0	1	164	1	164	9.67e-126	Bifidobacterium longum BIOML-A319
GCA_009160315.1	98.171	164	3	0	1	164	1	164	9.67e-126	Bifidobacterium longum BIOML-A32
GCA_009154875.1	98.171	164	3	0	1	164	1	164	9.67e-126	Bifidobacterium longum BIOML-A320
GCA_009154835.1	98.171	164	3	0	1	164	1	164	9.67e-126	Bifidobacterium longum BIOML-A321
GCA_009154815.1	98.171	164	3	0	1	164	1	164	9.67e-126	Bifidobacterium longum BIOML-A322
GCA_009154795.1	98.171	164	3	0	1	164	1	164	9.67e-126	Bifidobacterium longum BIOML-A323
GCA_009154745.1	98.171	164	3	0	1	164	1	164	9.67e-126	Bifidobacterium longum BIOML-A324
GCA_009154735.1	98.171	164	3	0	1	164	1	164	9.67e-126	Bifidobacterium longum BIOML-A325
GCA_009154765.1	98.171	164	3	0	1	164	1	164	9.67e-126	Bifidobacterium longum BIOML-A326
GCA_009153655.1	98.171	164	3	0	1	164	1	164	9.67e-126	Bifidobacterium longum BIOML-A327
GCA_009153575.1	98.171	164	3	0	1	164	1	164	9.67e-126	Bifidobacterium longum BIOML-A328
GCA_009153585.1	98.171	164	3	0	1	164	1	164	9.67e-126	Bifidobacterium longum BIOML-A329
GCA_009160305.1	98.171	164	3	0	1	164	1	164	9.67e-126	Bifidobacterium longum BIOML-A33
GCA_009153675.1	98.171	164	3	0	1	164	1	164	9.67e-126	Bifidobacterium longum BIOML-A331
GCA_009153635.1	98.171	164	3	0	1	164	1	164	9.67e-126	Bifidobacterium longum BIOML-A332
GCA_009154715.1	98.171	164	3	0	1	164	1	164	9.67e-126	Bifidobacterium longum BIOML-A333
GCA_009154675.1	98.171	164	3	0	1	164	1	164	9.67e-126	Bifidobacterium longum BIOML-A334
GCA_009154615.1	98.171	164	3	0	1	164	1	164	9.67e-126	Bifidobacterium longum BIOML-A335
GCA_009154635.1	98.171	164	3	0	1	164	1	164	9.67e-126	Bifidobacterium longum BIOML-A336
GCA_009154685.1	98.171	164	3	0	1	164	1	164	9.67e-126	Bifidobacterium longum BIOML-A337
GCA_009154645.1	98.171	164	3	0	1	164	1	164	9.67e-126	Bifidobacterium longum BIOML-A338
GCA_009154575.1	97.561	164	4	0	1	164	1	164	2.35e-125	Bifidobacterium longum BIOML-A339
GCA_009160265.1	98.171	164	3	0	1	164	1	164	9.67e-126	Bifidobacterium longum BIOML-A34
GCA_009154525.1	98.171	164	3	0	1	164	1	164	9.67e-126	Bifidobacterium longum BIOML-A340
GCA_009154595.1	98.171	164	3	0	1	164	1	164	9.67e-126	Bifidobacterium longum BIOML-A341
GCA_009154515.1	98.171	164	3	0	1	164	1	164	9.67e-126	Bifidobacterium longum BIOML-A342
GCA_009154535.1	98.171	164	3	0	1	164	1	164	9.67e-126	Bifidobacterium longum BIOML-A343
GCA_009154475.1	98.171	164	3	0	1	164	1	164	9.67e-126	Bifidobacterium longum BIOML-A344
GCA_009153545.1	98.171	164	3	0	1	164	1	164	9.67e-126	Bifidobacterium longum BIOML-A346
GCA_009153595.1	98.171	164	3	0	1	164	1	164	9.67e-126	Bifidobacterium longum BIOML-A347
GCA_009153335.1	98.171	164	3	0	1	164	1	164	9.67e-126	Bifidobacterium longum BIOML-A348
GCA_009155965.1	98.171	164	3	0	1	164	1	164	9.67e-126	Bifidobacterium longum BIOML-A349
GCA_009160275.1	98.171	164	3	0	1	164	1	164	9.67e-126	Bifidobacterium longum BIOML-A35
GCA_009153345.1	98.171	164	3	0	1	164	1	164	9.67e-126	Bifidobacterium longum BIOML-A350
GCA_009153355.1	98.171	164	3	0	1	164	1	164	9.67e-126	Bifidobacterium longum BIOML-A351
GCA_009153535.1	98.171	164	3	0	1	164	1	164	9.67e-126	Bifidobacterium longum BIOML-A352
GCA_009154485.1	98.171	164	3	0	1	164	1	164	9.67e-126	Bifidobacterium longum BIOML-A353
GCA_009154415.1	98.171	164	3	0	1	164	1	164	9.67e-126	Bifidobacterium longum BIOML-A354
GCA_009154425.1	98.171	164	3	0	1	164	1	164	9.67e-126	Bifidobacterium longum BIOML-A355
GCA_009154455.1	98.171	164	3	0	1	164	1	164	9.67e-126	Bifidobacterium longum BIOML-A356
GCA_009154385.1	98.171	164	3	0	1	164	1	164	9.67e-126	Bifidobacterium longum BIOML-A357
GCA_009154375.1	98.171	164	3	0	1	164	1	164	9.67e-126	Bifidobacterium longum BIOML-A358
GCA_009154325.1	98.171	164	3	0	1	164	1	164	9.67e-126	Bifidobacterium longum BIOML-A359
GCA_009154315.1	98.171	164	3	0	1	164	1	164	9.67e-126	Bifidobacterium longum BIOML-A360
GCA_009154285.1	98.171	164	3	0	1	164	1	164	9.67e-126	Bifidobacterium longum BIOML-A361
GCA_009154335.1	98.171	164	3	0	1	164	1	164	9.67e-126	Bifidobacterium longum BIOML-A362
GCA_009154275.1	98.171	164	3	0	1	164	1	164	9.67e-126	Bifidobacterium longum BIOML-A363
GCA_009154215.1	98.171	164	3	0	1	164	1	164	9.67e-126	Bifidobacterium longum BIOML-A364
GCA_009154225.1	98.171	164	3	0	1	164	1	164	9.67e-126	Bifidobacterium longum BIOML-A365
GCA_009154245.1	98.171	164	3	0	1	164	1	164	9.67e-126	Bifidobacterium longum BIOML-A366
GCA_009153515.1	98.171	164	3	0	1	164	1	164	9.67e-126	Bifidobacterium longum BIOML-A367
GCA_009153465.1	98.171	164	3	0	1	164	1	164	9.67e-126	Bifidobacterium longum BIOML-A368
GCA_009153455.1	98.171	164	3	0	1	164	1	164	9.67e-126	Bifidobacterium longum BIOML-A369
GCA_009160245.1	98.171	164	3	0	1	164	1	164	9.67e-126	Bifidobacterium longum BIOML-A37
GCA_009153445.1	98.171	164	3	0	1	164	1	164	9.67e-126	Bifidobacterium longum BIOML-A370
GCA_009154195.1	98.171	164	3	0	1	164	1	164	9.67e-126	Bifidobacterium longum BIOML-A371
GCA_009154175.1	98.171	164	3	0	1	164	1	164	9.67e-126	Bifidobacterium longum BIOML-A372
GCA_009154115.1	98.171	164	3	0	1	164	1	164	9.67e-126	Bifidobacterium longum BIOML-A373
GCA_009154135.1	98.171	164	3	0	1	164	1	164	9.67e-126	Bifidobacterium longum BIOML-A374
GCA_009154125.1	98.171	164	3	0	1	164	1	164	9.67e-126	Bifidobacterium longum BIOML-A375
GCA_009154095.1	98.171	164	3	0	1	164	1	164	9.67e-126	Bifidobacterium longum BIOML-A376
GCA_009154075.1	98.171	164	3	0	1	164	1	164	9.67e-126	Bifidobacterium longum BIOML-A377
GCA_009154035.1	98.171	164	3	0	1	164	1	164	9.67e-126	Bifidobacterium longum BIOML-A378
GCA_009154045.1	98.171	164	3	0	1	164	1	164	9.67e-126	Bifidobacterium longum BIOML-A379
GCA_009160205.1	98.171	164	3	0	1	164	1	164	9.67e-126	Bifidobacterium longum BIOML-A38
GCA_009154015.1	98.171	164	3	0	1	164	1	164	9.67e-126	Bifidobacterium longum BIOML-A380
GCA_009880275.1	98.171	164	3	0	1	164	1	164	9.67e-126	Bifidobacterium longum BIOML-A381
GCA_009880235.1	98.171	164	3	0	1	164	1	164	9.67e-126	Bifidobacterium longum BIOML-A382
GCA_009880255.1	98.171	164	3	0	1	164	1	164	9.67e-126	Bifidobacterium longum BIOML-A383
GCA_009880215.1	98.171	164	3	0	1	164	1	164	9.67e-126	Bifidobacterium longum BIOML-A384
GCA_009883615.1	98.171	164	3	0	1	164	1	164	9.67e-126	Bifidobacterium longum BIOML-A385
GCA_009880195.1	98.171	164	3	0	1	164	1	164	9.67e-126	Bifidobacterium longum BIOML-A386
GCA_009882635.1	98.171	164	3	0	1	164	1	164	9.67e-126	Bifidobacterium longum BIOML-A387
GCA_009882555.1	98.171	164	3	0	1	164	1	164	9.67e-126	Bifidobacterium longum BIOML-A388
GCA_009882605.1	98.171	164	3	0	1	164	1	164	9.67e-126	Bifidobacterium longum BIOML-A389
GCA_009160215.1	98.171	164	3	0	1	164	1	164	9.67e-126	Bifidobacterium longum BIOML-A39
GCA_009882535.1	98.171	164	3	0	1	164	1	164	9.67e-126	Bifidobacterium longum BIOML-A390
GCA_009882575.1	98.171	164	3	0	1	164	1	164	9.67e-126	Bifidobacterium longum BIOML-A391
GCA_009882495.1	98.171	164	3	0	1	164	1	164	9.67e-126	Bifidobacterium longum BIOML-A392
GCA_009882475.1	98.171	164	3	0	1	164	1	164	9.67e-126	Bifidobacterium longum BIOML-A393
GCA_009882415.1	98.171	164	3	0	1	164	1	164	9.67e-126	Bifidobacterium longum BIOML-A394
GCA_009882515.1	98.171	164	3	0	1	164	1	164	9.67e-126	Bifidobacterium longum BIOML-A395
GCA_009882455.1	98.171	164	3	0	1	164	1	164	9.67e-126	Bifidobacterium longum BIOML-A396
GCA_009880175.1	98.171	164	3	0	1	164	1	164	9.67e-126	Bifidobacterium longum BIOML-A397
GCA_009880135.1	98.171	164	3	0	1	164	1	164	9.67e-126	Bifidobacterium longum BIOML-A398
GCA_009880155.1	98.171	164	3	0	1	164	1	164	9.67e-126	Bifidobacterium longum BIOML-A399
GCA_009160625.1	98.171	164	3	0	1	164	1	164	9.67e-126	Bifidobacterium longum BIOML-A4
GCA_009160145.1	98.171	164	3	0	1	164	1	164	9.67e-126	Bifidobacterium longum BIOML-A40
GCA_009880105.1	98.171	164	3	0	1	164	1	164	9.67e-126	Bifidobacterium longum BIOML-A400
GCA_009882435.1	98.171	164	3	0	1	164	1	164	9.67e-126	Bifidobacterium longum BIOML-A401
GCA_009880095.1	98.171	164	3	0	1	164	1	164	9.67e-126	Bifidobacterium longum BIOML-A402
GCA_009880075.1	98.171	164	3	0	1	164	1	164	9.67e-126	Bifidobacterium longum BIOML-A403
GCA_009880055.1	98.171	164	3	0	1	164	1	164	9.67e-126	Bifidobacterium longum BIOML-A404
GCA_009880015.1	85.366	164	21	1	1	161	1	164	4.72e-109	Bifidobacterium longum BIOML-A405
GCA_009882335.1	98.171	164	3	0	1	164	1	164	9.67e-126	Bifidobacterium longum BIOML-A406
GCA_009882355.1	98.171	164	3	0	1	164	1	164	9.67e-126	Bifidobacterium longum BIOML-A407
GCA_009882395.1	98.171	164	3	0	1	164	1	164	9.67e-126	Bifidobacterium longum BIOML-A408
GCA_009883575.1	98.171	164	3	0	1	164	1	164	9.67e-126	Bifidobacterium longum BIOML-A409
GCA_009883595.1	98.171	164	3	0	1	164	1	164	9.67e-126	Bifidobacterium longum BIOML-A410
GCA_009882375.1	98.171	164	3	0	1	164	1	164	9.67e-126	Bifidobacterium longum BIOML-A411
GCA_009883495.1	98.171	164	3	0	1	164	1	164	9.67e-126	Bifidobacterium longum BIOML-A412
GCA_009882315.1	98.171	164	3	0	1	164	1	164	9.67e-126	Bifidobacterium longum BIOML-A413
GCA_009882285.1	85.366	164	21	1	1	161	1	164	4.72e-109	Bifidobacterium longum BIOML-A414
GCA_009879975.1	85.366	164	21	1	1	161	1	164	4.72e-109	Bifidobacterium longum BIOML-A415
GCA_009883555.1	98.171	164	3	0	1	164	1	164	9.67e-126	Bifidobacterium longum BIOML-A416
GCA_009883535.1	98.171	164	3	0	1	164	1	164	9.67e-126	Bifidobacterium longum BIOML-A417
GCA_009883455.1	98.171	164	3	0	1	164	1	164	9.67e-126	Bifidobacterium longum BIOML-A418
GCA_009883515.1	98.171	164	3	0	1	164	1	164	9.67e-126	Bifidobacterium longum BIOML-A419
GCA_009160165.1	98.171	164	3	0	1	164	1	164	9.67e-126	Bifidobacterium longum BIOML-A42
GCA_009883475.1	98.171	164	3	0	1	164	1	164	9.67e-126	Bifidobacterium longum BIOML-A420
GCA_009883435.1	98.171	164	3	0	1	164	1	164	9.67e-126	Bifidobacterium longum BIOML-A421
GCA_009883365.1	85.366	164	21	1	1	161	1	164	4.72e-109	Bifidobacterium longum BIOML-A422
GCA_009883405.1	85.366	164	21	1	1	161	1	164	4.72e-109	Bifidobacterium longum BIOML-A423
GCA_009160115.1	98.171	164	3	0	1	164	1	164	9.67e-126	Bifidobacterium longum BIOML-A43
GCA_009159335.1	98.171	164	3	0	1	164	1	164	9.67e-126	Bifidobacterium longum BIOML-A44
GCA_009159305.1	98.171	164	3	0	1	164	1	164	9.67e-126	Bifidobacterium longum BIOML-A45
GCA_009158995.1	98.171	164	3	0	1	164	1	164	9.67e-126	Bifidobacterium longum BIOML-A46
GCA_009159055.1	98.171	164	3	0	1	164	1	164	9.67e-126	Bifidobacterium longum BIOML-A47
GCA_009159025.1	98.171	164	3	0	1	164	1	164	9.67e-126	Bifidobacterium longum BIOML-A48
GCA_009159345.1	98.171	164	3	0	1	164	1	164	9.67e-126	Bifidobacterium longum BIOML-A49
GCA_009160595.1	98.171	164	3	0	1	164	1	164	9.67e-126	Bifidobacterium longum BIOML-A5
GCA_009160105.1	98.171	164	3	0	1	164	1	164	9.67e-126	Bifidobacterium longum BIOML-A50
GCA_009160085.1	98.171	164	3	0	1	164	1	164	9.67e-126	Bifidobacterium longum BIOML-A51
GCA_009160055.1	97.561	164	4	0	1	164	1	164	4.3e-125	Bifidobacterium longum BIOML-A52
GCA_009160035.1	98.171	164	3	0	1	164	1	164	9.67e-126	Bifidobacterium longum BIOML-A53
GCA_009159985.1	98.171	164	3	0	1	164	1	164	9.67e-126	Bifidobacterium longum BIOML-A54
GCA_009159975.1	98.171	164	3	0	1	164	1	164	9.67e-126	Bifidobacterium longum BIOML-A55
GCA_009160005.1	98.171	164	3	0	1	164	1	164	9.67e-126	Bifidobacterium longum BIOML-A56
GCA_009159935.1	98.171	164	3	0	1	164	1	164	9.67e-126	Bifidobacterium longum BIOML-A57
GCA_009159945.1	98.171	164	3	0	1	164	1	164	9.67e-126	Bifidobacterium longum BIOML-A58
GCA_009159895.1	98.171	164	3	0	1	164	1	164	9.67e-126	Bifidobacterium longum BIOML-A59
GCA_009160585.1	98.171	164	3	0	1	164	1	164	9.67e-126	Bifidobacterium longum BIOML-A6
GCA_009159855.1	98.171	164	3	0	1	164	1	164	9.67e-126	Bifidobacterium longum BIOML-A60
GCA_009159885.1	98.171	164	3	0	1	164	1	164	9.67e-126	Bifidobacterium longum BIOML-A61
GCA_009159835.1	98.171	164	3	0	1	164	1	164	9.67e-126	Bifidobacterium longum BIOML-A62
GCA_009159875.1	98.171	164	3	0	1	164	1	164	9.67e-126	Bifidobacterium longum BIOML-A63
GCA_009159785.1	98.171	164	3	0	1	164	1	164	9.67e-126	Bifidobacterium longum BIOML-A64
GCA_009159245.1	98.171	164	3	0	1	164	1	164	9.67e-126	Bifidobacterium longum BIOML-A65
GCA_009159275.1	98.171	164	3	0	1	164	1	164	9.67e-126	Bifidobacterium longum BIOML-A66
GCA_009159235.1	98.171	164	3	0	1	164	1	164	9.67e-126	Bifidobacterium longum BIOML-A67
GCA_009159285.1	98.171	164	3	0	1	164	1	164	9.67e-126	Bifidobacterium longum BIOML-A68
GCA_009159425.1	98.171	164	3	0	1	164	1	164	9.67e-126	Bifidobacterium longum BIOML-A7
GCA_009159815.1	98.171	164	3	0	1	164	1	164	9.67e-126	Bifidobacterium longum BIOML-A70
GCA_009159775.1	98.171	164	3	0	1	164	1	164	9.67e-126	Bifidobacterium longum BIOML-A71
GCA_009159735.1	98.171	164	3	0	1	164	1	164	9.67e-126	Bifidobacterium longum BIOML-A72
GCA_009159745.1	98.171	164	3	0	1	164	1	164	9.67e-126	Bifidobacterium longum BIOML-A73
GCA_009159705.1	98.171	164	3	0	1	164	1	164	9.67e-126	Bifidobacterium longum BIOML-A74
GCA_009159675.1	98.171	164	3	0	1	164	1	164	9.67e-126	Bifidobacterium longum BIOML-A75
GCA_009159695.1	98.171	164	3	0	1	164	1	164	9.67e-126	Bifidobacterium longum BIOML-A76
GCA_009159635.1	98.171	164	3	0	1	164	1	164	9.67e-126	Bifidobacterium longum BIOML-A77
GCA_009159645.1	98.171	164	3	0	1	164	1	164	9.67e-126	Bifidobacterium longum BIOML-A78
GCA_009159605.1	98.171	164	3	0	1	164	1	164	9.67e-126	Bifidobacterium longum BIOML-A79
GCA_009159465.1	98.171	164	3	0	1	164	1	164	9.67e-126	Bifidobacterium longum BIOML-A8
	91.717	495	41	0	1	495	23771	24265	0	Bifidobacterium longum BIOML-A80
GCA_009159565.1	90.244	164	13	1	1	161	1	164	1.3e-114	Bifidobacterium longum BIOML-A81
GCA_009159175.1	97.581	124	3	0	1	124	41	164	1.34e-94	Bifidobacterium longum BIOML-A83
GCA_009159205.1	98.171	164	3	0	1	164	1	164	9.67e-126	Bifidobacterium longum BIOML-A84
GCA_009159145.1	98.171	164	3	0	1	164	1	164	9.67e-126	Bifidobacterium longum BIOML-A85
GCA_009159135.1	90.244	164	13	1	1	161	1	164	1.3e-114	Bifidobacterium longum BIOML-A86
GCA_009159015.1	98.171	164	3	0	1	164	1	164	9.67e-126	Bifidobacterium longum BIOML-A87
GCA_009159185.1	98.171	164	3	0	1	164	1	164	9.67e-126	Bifidobacterium longum BIOML-A88
GCA_009158955.1	98.171	164	3	0	1	164	1	164	9.67e-126	Bifidobacterium longum BIOML-A89
GCA_009159075.1	98.171	164	3	0	1	164	1	164	9.67e-126	Bifidobacterium longum BIOML-A9
[truncated: 1,357 more rows]

## Sheet: Table_S3
Table S3: Differentially expressed genes between PRL2010 luxS::pFREM30 and PRL2010 wt grown in IGSM with a FDR ≤ 0.05. Genes up-regulated (fold-change of ≥2.5) are highlighted in green and down-regulated (fold-change of ≤-2.5) are highlighted in red.
	logFC	logCPM	p-value	FDR-adjusted p-value	Gene annotation
BBPR_RS05580	5.25019	6.41841	3.40925e-29	1.51626e-26	hypothetical protein
BBPR_RS01255	5.16032	8.03251	1.95952e-32	1.41365e-29	transporter
BBPR_RS01455	5.14498	7.82949	2.3839e-32	1.41365e-29	VWA domain-containing protein
BBPR_RS06090	4.53802	9.98823	1.24379e-28	4.42542e-26	FtsX-like permease family protein
BBPR_RS01460	4.3261	6.14755	7.65984e-23	1.36269e-20	isopeptide-forming domain-containing fimbrial protein
BBPR_RS06075	4.27562	8.40063	1.53729e-25	3.41854e-23	histidine kinase
BBPR_RS05770	4.14	5.70848	9.65763e-21	1.07381e-18	putative ABC transporter permease
BBPR_RS05285	3.87786	7.99577	7.00168e-22	9.58153e-20	M15 family metallopeptidase
BBPR_RS01380	3.8489	12.0922	9.7195e-23	1.57191e-20	site-specific integrase
BBPR_RS01250	3.81281	7.54688	4.45199e-21	5.28006e-19	ABC transporter ATP-binding protein
BBPR_RS04400	3.65497	5.73664	1.53409e-17	1.09166e-15	site-specific integrase
BBPR_RS06630	3.49913	4.53043	5.53102e-14	2.58939e-12	alpha/beta hydrolase-fold protein
BBPR_RS05760	3.46864	7.04968	3.95673e-18	3.19956e-16	helicase
BBPR_RS07110	3.43464	6.61483	1.2887e-17	9.55247e-16	DEAD/DEAH box helicase
BBPR_RS05750	3.38643	3.2572	1.86959e-09	3.05138e-08	TlyA family rRNA (cytidine-2'-O)-methyltransferase
BBPR_RS08250	3.26247	3.52675	5.9179e-10	1.13204e-08	PLP-dependent transferase
BBPR_RS05755	3.22993	5.4253	2.08363e-14	1.02966e-12	HAD-IIA family hydrolase
BBPR_RS05610	3.16942	6.9167	1.21797e-15	7.28962e-14	VanZ family protein
BBPR_RS09370	3.14556	3.44179	2.17505e-09	3.48596e-08	hypothetical protein
BBPR_RS09780	3.11741	7.10353	2.68854e-15	1.54288e-13	hypothetical protein
BBPR_RS06095	3.06975	8.85177	1.22928e-15	7.28962e-14	ABC transporter ATP-binding protein
BBPR_RS02700	3.05779	6.95897	6.24968e-15	3.36915e-13	type I glutamate--ammonia ligase
BBPR_RS07315	2.95755	5.4545	8.87632e-13	3.09627e-11	hypoxanthine phosphoribosyltransferase
BBPR_RS05605	2.8747	5.92591	7.20512e-13	2.56358e-11	NAD(P)H-dependent oxidoreductase
BBPR_RS01465	2.82014	3.05015	3.08085e-07	2.97871e-06	class C sortase
BBPR_RS07170	2.77159	6.81437	9.73359e-13	3.26718e-11	ATP-binding cassette domain-containing protein
BBPR_RS05775	2.75477	6.27586	2.78768e-12	8.85585e-11	HD domain-containing protein
BBPR_RS06635	2.72403	5.25333	4.15113e-11	1.08601e-09	DUF2156 domain-containing protein
BBPR_RS05245	2.69243	4.24011	1.27857e-09	2.16627e-08	RNase adapter RapZ
BBPR_RS03245	2.67038	3.54078	4.11974e-08	4.94762e-07	VWA domain-containing protein
BBPR_RS05055	2.66898	7.5018	2.31456e-12	7.48656e-11	aquaporin
BBPR_RS04395	2.64978	5.5448	6.87073e-11	1.72155e-09	histidine phosphatase family protein
BBPR_RS03300	2.64164	6.96565	6.1502e-12	1.85444e-10	response regulator transcription factor
BBPR_RS00415	2.62342	7.63794	4.06049e-12	1.2673e-10	polysaccharide ABC transporter ATP-binding protein
BBPR_RS05490	2.58253	4.21116	6.70795e-09	9.62374e-08	histidine phosphatase family protein
BBPR_RS03025	2.55987	3.34424	6.88811e-07	6.22028e-06	ScpA family protein
BBPR_RS08245	2.53922	6.85359	3.05955e-11	8.37376e-10	class 1b ribonucleoside-diphosphate reductase subunit beta
BBPR_RS06080	2.52501	5.18405	5.7813e-10	1.11793e-08	response regulator transcription factor
BBPR_RS06925	2.51121	3.24018	1.43278e-06	1.17462e-05	GNAT family N-acetyltransferase
BBPR_RS03790	2.51007	3.80797	7.7424e-08	8.82932e-07	NUDIX hydrolase
BBPR_RS02300	2.50183	6.33065	1.03877e-10	2.46396e-09	endonuclease/exonuclease/phosphatase family protein
BBPR_RS05405	6.4329	1.21642	1.02965e-05	6.68521e-05	hypothetical protein
BBPR_RS03235	6.00141	0.909544	0.000128259	0.000642741	hypothetical protein
BBPR_RS00720	4.00546	1.26615	0.000447717	0.00187129	CrcB family protein
BBPR_RS01260	3.67166	1.68542	3.37596e-05	0.000186516	AEC family transporter
BBPR_RS06415	3.41867	1.92598	1.46845e-05	9.07076e-05	nicotinamide-nucleotide amidohydrolase family protein
BBPR_RS09925	3.16118	2.50576	2.92523e-07	2.87513e-06	hypothetical protein
BBPR_RS04705	3.15529	2.0266	5.45866e-06	3.84567e-05	hypothetical protein
BBPR_RS03580	2.98085	2.5636	5.12858e-07	4.75195e-06	aminotransferase class IV
BBPR_RS07925	2.98009	0.591962	0.0186708	0.0453142	hypothetical protein
BBPR_RS07755	2.80626	1.07609	0.00250111	0.00842702	tRNA-Ser
BBPR_RS05860	2.72461	2.973	1.00566e-06	8.64283e-06	DUF4190 domain-containing protein
BBPR_RS03240	2.6111	2.48297	1.5059e-05	9.23792e-05	DUF6466 family protein
BBPR_RS05060	2.47608	3.28527	3.91534e-07	3.68539e-06	hypothetical protein
BBPR_RS08195	2.46926	7.99537	4.33155e-11	1.11679e-09	cell division protein
BBPR_RS07305	2.46926	4.2939	2.30271e-08	2.9685e-07	GTP cyclohydrolase I FolE
BBPR_RS03305	2.46306	6.45298	1.43573e-10	3.1533e-09	HAMP domain-containing sensor histidine kinase
BBPR_RS08130	2.45274	7.42794	7.69878e-11	1.90224e-09	phosphate ABC transporter ATP-binding protein PstB
BBPR_RS04735	2.44037	6.61713	2.03404e-10	4.41287e-09	dihydroorotate dehydrogenase electron transfer subunit
BBPR_RS01110	2.43995	7.2888	1.15365e-10	2.62823e-09	UDP-N-acetylglucosamine 1-carboxyvinyltransferase
BBPR_RS00410	2.43664	7.90671	7.96098e-11	1.91386e-09	ABC transporter permease
BBPR_RS00790	2.43347	7.6877	1.09327e-10	2.52589e-09	uracil phosphoribosyltransferase
BBPR_RS06460	2.41275	6.11877	7.1865e-10	1.34577e-08	DUF5067 domain-containing protein
BBPR_RS06085	2.41008	4.96346	7.63161e-09	1.08267e-07	phosphatase PAP2 family protein
BBPR_RS02050	2.40798	8.10908	1.18189e-10	2.62823e-09	transglycosylase domain-containing protein
BBPR_RS04920	2.35226	7.06937	4.95566e-10	9.79569e-09	UTP--glucose-1-phosphate uridylyltransferase
BBPR_RS09000	2.33732	5.59699	4.01134e-09	6.15187e-08	ATP-binding cassette domain-containing protein
BBPR_RS08240	2.31058	7.36986	7.7478e-10	1.43576e-08	class 1b ribonucleoside-diphosphate reductase subunit alpha
BBPR_RS05300	2.31014	6.69397	1.39426e-09	2.29666e-08	UDP-glucose--hexose-1-phosphate uridylyltransferase
BBPR_RS03135	2.29337	3.66911	1.13524e-06	9.6631e-06	sugar ABC transporter substrate-binding protein
BBPR_RS02220	2.2882	6.60077	2.01009e-09	3.25086e-08	ribonuclease J
BBPR_RS03280	2.28693	5.96644	4.27211e-09	6.4958e-08	cold-shock protein
BBPR_RS04935	2.27985	7.07366	1.36607e-09	2.27126e-08	DEAD/DEAH box helicase
BBPR_RS07575	2.27763	3.70717	1.20734e-06	1.01794e-05	hypothetical protein
BBPR_RS05070	2.27299	4.18048	3.40403e-07	3.27339e-06	DUF6350 family protein
BBPR_RS08990	2.265	6.44416	3.03577e-09	4.77933e-08	DUF4012 domain-containing protein
BBPR_RS05765	2.26265	6.65732	2.83018e-09	4.49544e-08	tyrosine--tRNA ligase
BBPR_RS02460	2.25616	3.02406	7.43772e-06	5.01201e-05	tRNA dihydrouridine synthase DusB
BBPR_RS07295	2.2312	4.98092	6.92654e-08	8.00151e-07	2-amino-4-hydroxy-6- hydroxymethyldihydropteridine diphosphokinase
BBPR_RS03250	2.22717	3.85073	1.18161e-06	1.00099e-05	vWA domain-containing protein
BBPR_RS06420	2.21882	4.58301	2.07134e-07	2.0937e-06	CDP-diacylglycerol--glycerol-3-phosphate 3-phosphatidyltransferase
BBPR_RS02865	2.2135	4.00059	5.67495e-07	5.20398e-06	copper homeostasis protein CutC
BBPR_RS09870	2.20913	3.84713	1.32971e-06	1.1054e-05	MptD family putative ECF transporter S component
BBPR_RS05480	2.19829	4.51597	2.97093e-07	2.89747e-06	transporter substrate-binding domain-containing protein
BBPR_RS03510	2.16999	8.19439	4.36622e-09	6.58263e-08	UPF0182 family protein
BBPR_RS04055	2.15467	3.06124	1.95383e-05	0.000115477	Holliday junction resolvase RuvX
BBPR_RS05250	2.11885	4.04458	1.26291e-06	1.05977e-05	shikimate 5-dehydrogenase
BBPR_RS08995	2.11291	6.45052	2.75029e-08	3.42151e-07	ABC transporter permease
BBPR_RS02225	2.10306	6.65234	2.32921e-08	2.98105e-07	aminopeptidase N
BBPR_RS07310	2.09381	7.25298	1.84946e-08	2.43718e-07	ATP-dependent zinc metalloprotease FtsH
BBPR_RS03275	2.07921	7.11712	2.78206e-08	3.43701e-07	LytR C-terminal domain-containing protein
BBPR_RS05600	2.0727	4.10811	1.74412e-06	1.39139e-05	putative ABC transporter permease
BBPR_RS03445	2.07195	5.26709	2.06933e-07	2.0937e-06	tetratricopeptide repeat protein
BBPR_RS08105	2.05578	4.36413	8.53106e-07	7.51324e-06	GDSL-type esterase/lipase family protein
BBPR_RS07620	2.05332	3.41821	2.27635e-05	0.000130213	hypothetical protein
BBPR_RS08135	2.05199	6.38321	6.50265e-08	7.56093e-07	phosphate ABC transporter permease PstA
BBPR_RS01305	2.04713	4.33314	2.54627e-06	1.98686e-05	tRNA-Trp
BBPR_RS01235	2.00741	3.78288	9.34152e-06	6.20096e-05	Maf family protein
BBPR_RS07580	1.98991	6.64935	1.26105e-07	1.31965e-06	PspC domain-containing protein
BBPR_RS07330	1.98541	6.80915	1.07602e-07	1.16722e-06	ABC transporter permease
BBPR_RS05955	1.96804	3.38892	6.07217e-05	0.000319597	hypothetical protein
BBPR_RS02520	1.95377	6.24826	2.4398e-07	2.43149e-06	permease-like cell division protein FtsX
BBPR_RS09420	1.94445	3.62127	2.19684e-05	0.00012607	hypothetical protein
BBPR_RS07810	1.92102	5.0794	1.86186e-06	1.47868e-05	adenylate kinase
BBPR_RS01935	1.91792	7.02431	2.69342e-07	2.662e-06	AMP-dependent synthetase/ligase
BBPR_RS05790	1.9032	3.68289	2.44489e-05	0.000138518	putative DNA binding domain-containing protein
BBPR_RS00405	1.8962	8.2929	2.19994e-07	2.21113e-06	dTDP-glucose 4,6-dehydratase
BBPR_RS00395	1.88356	7.18526	3.4834e-07	3.3317e-06	glucose-1-phosphate thymidylyltransferase RfbA
BBPR_RS02510	1.88269	7.19325	3.65964e-07	3.48156e-06	peptide chain release factor 2
BBPR_RS02760	1.88174	3.06991	0.00022521	0.00101931	transcriptional regulator NrdR
BBPR_RS03265	1.87783	4.28423	1.11604e-05	7.17269e-05	MoxR family ATPase
BBPR_RS03130	1.85925	4.20988	1.32985e-05	8.35974e-05	TRAM domain-containing protein
BBPR_RS01140	1.85884	5.17377	3.51607e-06	2.67312e-05	FKBP-type peptidyl-prolyl cis-trans isomerase
BBPR_RS05000	1.85088	3.17592	0.000111277	0.000565605	small basic family protein
BBPR_RS00400	1.84845	6.93757	6.18017e-07	5.60945e-06	bifunctional dTDP-4-dehydrorhamnose 3,5-epimerase family protein/NAD(P)-dependent oxidoreductase
BBPR_RS03575	1.84421	3.05437	0.000265606	0.00118128	anthranilate synthase component I family protein
BBPR_RS01265	1.84118	3.50016	7.24581e-05	0.000376909	succinyl-diaminopimelate desuccinylase
BBPR_RS05795	1.84078	4.41562	1.12086e-05	7.17269e-05	restriction endonuclease subunit S
BBPR_RS03960	1.83558	4.35016	1.2145e-05	7.71639e-05	hypothetical protein
BBPR_RS00630	1.8344	4.37258	1.54219e-05	9.428e-05	tRNA guanosine(34) transglycosylase Tgt
BBPR_RS05085	1.81647	4.38228	1.79988e-05	0.000107449	adenine phosphoribosyltransferase
BBPR_RS00335	1.8073	7.33827	9.54061e-07	8.2392e-06	NAD(P)-dependent oxidoreductase
BBPR_RS01430	1.80724	4.03894	3.49784e-05	0.000192652	MIP/aquaporin family protein
BBPR_RS04335	1.80132	5.80209	1.87688e-06	1.48398e-05	hypothetical protein
BBPR_RS05005	1.80075	4.07048	2.37548e-05	0.000135042	DUF881 domain-containing protein
BBPR_RS07920	1.79616	9.2768	7.09799e-07	6.37743e-06	30S ribosomal protein S10
BBPR_RS04060	1.79483	4.98722	5.39642e-06	3.84009e-05	endolytic transglycosylase MltG
BBPR_RS09795	1.79276	4.31775	2.52555e-05	0.000142182	c
BBPR_RS08870	1.78881	4.60963	1.20304e-05	7.67098e-05	aspartate-semialdehyde dehydrogenase
BBPR_RS03260	1.77047	3.24081	0.000159693	0.000774097	DUF58 domain-containing protein
BBPR_RS00635	1.76106	7.82209	1.42521e-06	1.17462e-05	trypsin-like peptidase domain-containing protein
BBPR_RS02515	1.756	6.75802	2.29974e-06	1.81028e-05	cell division ATP-binding protein FtsE
BBPR_RS06945	1.74678	3.52654	0.000178943	0.000848905	3'-5' exonuclease
BBPR_RS04930	1.74255	4.46086	1.63933e-05	9.88597e-05	hypothetical protein
BBPR_RS08155	1.7408	4.94952	1.72571e-05	0.000103368	ATP-binding protein
BBPR_RS07325	1.72408	6.1535	4.51214e-06	3.23673e-05	D-alanyl-D-alanine carboxypeptidase
BBPR_RS05595	1.71935	5.28055	1.0046e-05	6.54728e-05	hypothetical protein
BBPR_RS02015	1.71756	7.42084	2.80723e-06	2.16193e-05	L,D-transpeptidase
BBPR_RS07735	1.71089	8.17328	2.56859e-06	1.98686e-05	translation initiation factor IF-2
BBPR_RS02005	1.704	6.83944	4.00132e-06	2.96598e-05	alpha/beta hydrolase
BBPR_RS02830	1.69618	3.6529	0.000136768	0.000675861	FtsQ-type POTRA domain-containing protein
BBPR_RS06920	1.68246	4.99918	1.9883e-05	0.000117126	cation-translocating P-type ATPase
BBPR_RS02310	1.68005	3.73071	0.000168127	0.000804029	exodeoxyribonuclease VII large subunit
BBPR_RS08230	1.67433	6.01546	1.11864e-05	7.17269e-05	glutaredoxin family protein
BBPR_RS07300	1.67155	5.21637	1.91053e-05	0.000113295	dihydropteroate synthase
BBPR_RS03000	1.66201	6.25298	9.76497e-06	6.43403e-05	translation initiation factor IF-3
BBPR_RS04175	1.66042	3.75475	0.000236489	0.0010651	GTPase Era
BBPR_RS04925	1.65308	7.37452	6.61218e-06	4.50692e-05	WYL domain-containing protein
BBPR_RS06795	1.64883	12.0522	4.37417e-06	3.16327e-05	23S ribosomal RNA
BBPR_RS01770	1.64144	3.84454	0.000173445	0.000825023	pantetheine-phosphate adenylyltransferase
BBPR_RS05350	1.63538	3.48493	0.000336959	0.00144099	imidazole glycerol phosphate synthase subunit HisF
BBPR_RS07320	1.63518	4.36766	6.06049e-05	0.000319597	tRNA lysidine(34) synthetase TilS
BBPR_RS05930	1.63449	5.28374	2.61085e-05	0.000145602	glycosyltransferase
BBPR_RS09315	1.63279	6.10656	1.43191e-05	8.87585e-05	DUF6049 family protein
BBPR_RS05870	1.63228	5.2974	2.59304e-05	0.000145063	phenylalanine--tRNA ligase subunit alpha
BBPR_RS09155	1.63121	12.0046	5.46912e-06	3.84567e-05	23S ribosomal RNA
BBPR_RS04170	1.62605	4.13764	0.000135161	0.000671651	hemolysin family protein
BBPR_RS09175	1.60853	12.0524	7.26437e-06	4.91381e-05	23S ribosomal RNA
BBPR_RS02215	1.60457	5.96014	2.01453e-05	0.000118279	4-hydroxy-tetrahydrodipicolinate synthase
BBPR_RS05800	1.56789	5.56953	4.13395e-05	0.000222857	type I restriction-modification system subunit M
BBPR_RS01230	1.5639	3.47289	0.000588725	0.00239666	homoserine kinase
BBPR_RS05020	1.56364	4.11555	0.000296451	0.00129898	phosphoribosyl-ATP diphosphatase
BBPR_RS09160	1.56337	10.8021	1.28257e-05	8.11991e-05	16S ribosomal RNA
BBPR_RS05410	1.56177	4.20075	0.000194273	0.000909506	GuaB3 family IMP dehydrogenase-related protein
BBPR_RS06620	1.56154	5.6687	4.70903e-05	0.000250819	phosphoribosylamine--glycine ligase
BBPR_RS08800	1.55961	4.08127	0.00021874	0.00100036	DNA polymerase III subunit delta'
BBPR_RS05925	1.54953	3.16432	0.00109884	0.00406411	HAD family hydrolase
BBPR_RS04860	1.53879	4.26529	0.000248626	0.00111132	DUF4263 domain-containing protein
BBPR_RS09180	1.53497	10.8334	1.80827e-05	0.000107589	16S ribosomal RNA
BBPR_RS01730	1.53076	6.78153	3.175e-05	0.00017596	LysE family transporter
BBPR_RS05340	1.53057	4.04442	0.000274012	0.00121563	anthranilate synthase component I
BBPR_RS02965	1.52593	4.37218	0.000221438	0.00100751	4-hydroxy-3-methylbut-2-enyl diphosphate reductase
BBPR_RS06800	1.52511	10.8327	2.03555e-05	0.000118738	16S ribosomal RNA
BBPR_RS04265	1.51874	4.29151	0.000238908	0.00107328	glutamate synthase subunit beta
BBPR_RS05255	1.51761	3.27645	0.00123943	0.00449988	excinuclease ABC subunit UvrC
BBPR_RS05855	1.51337	4.34676	0.000190042	0.000892045	N-acetyl-gamma-glutamyl-phosphate reductase
BBPR_RS07730	1.51332	4.29282	0.00022098	0.00100751	30S ribosome-binding factor RbfA
BBPR_RS04165	1.50425	3.51784	0.00107893	0.0040092	rRNA maturation RNase YbeY
BBPR_RS05655	1.49645	4.80149	0.000162074	0.000783505	histidine phosphatase family protein
BBPR_RS00015	1.48654	4.48898	0.000311439	0.0013613	DNA replication and repair protein RecF
BBPR_RS05960	1.48144	4.06389	0.000643522	0.00258426	zinc ribbon domain-containing protein
BBPR_RS02120	1.48113	5.55987	0.000104123	0.000532286	hypothetical protein
BBPR_RS08830	1.48073	4.72765	0.000202978	0.000942814	hemolysin III family protein
BBPR_RS05290	1.47224	3.54083	0.00125089	0.00453223	ABC-F family ATP-binding cassette domain-containing protein
BBPR_RS08145	1.45878	10.1984	4.62678e-05	0.000247178	phosphate ABC transporter substrate-binding protein PstS
BBPR_RS04740	1.45846	5.44472	0.000136607	0.000675861	dihydroorotate dehydrogenase
BBPR_RS06245	1.45474	5.07884	0.000225614	0.00101931	peptidylprolyl isomerase
BBPR_RS02350	1.44957	3.99287	0.000864539	0.00330756	ABC transporter ATP-binding protein
BBPR_RS02010	1.44826	6.62458	8.22441e-05	0.000424094	NAD(+) diphosphatase
BBPR_RS03075	1.4475	3.25959	0.00142112	0.00507814	prephenate dehydrogenase/arogenate dehydrogenase family protein
BBPR_RS03995	1.43175	3.13735	0.00318047	0.0104008	xanthine phosphoribosyltransferase
BBPR_RS08890	1.42137	5.98997	0.000151257	0.00073703	DNA polymerase III subunit gamma/tau
BBPR_RS02815	1.41858	3.77909	0.00112652	0.00414922	putative peptidoglycan glycosyltransferase FtsW
BBPR_RS09310	1.41582	5.73522	0.000182818	0.000862686	NUDIX hydrolase
BBPR_RS05905	1.40882	5.56229	0.0002101	0.000970825	histidine phosphatase family protein
BBPR_RS08235	1.39807	4.97967	0.000466727	0.00193997	class Ib ribonucleoside-diphosphate reductase assembly flavoprotein NrdI
BBPR_RS09215	1.39632	4.52429	0.00048465	0.00200977	alpha-galactosidase
BBPR_RS01315	1.39497	7.12555	0.000127909	0.000642741	transcription termination/antitermination protein NusG
BBPR_RS04120	1.3844	5.85869	0.000215358	0.000987427	cysteine desulfurase
BBPR_RS03740	1.37476	8.95484	0.000124901	0.000629457	30S ribosomal protein S1
BBPR_RS08880	1.36528	4.63848	0.000667319	0.00264991	aspartate kinase
BBPR_RS09080	1.36396	4.54579	0.000714354	0.00281782	HAD family hydrolase
BBPR_RS08140	1.35313	7.06364	0.000209936	0.000970825	phosphate ABC transporter permease subunit PstC
BBPR_RS03060	1.3527	5.72197	0.00033405	0.00143599	translational GTPase TypA
BBPR_RS05675	1.35048	5.82747	0.00032784	0.00142251	ribose-phosphate diphosphokinase
BBPR_RS03385	1.34789	3.03345	0.00639631	0.0187773	amino acid ABC transporter permease
BBPR_RS07900	1.34488	7.60221	0.000201463	0.000938225	50S ribosomal protein L2
BBPR_RS00560	1.33777	5.03789	0.000509225	0.00209702	alpha/beta hydrolase
BBPR_RS03695	1.33535	4.2108	0.00141338	0.00506935	HAMP domain-containing sensor histidine kinase
BBPR_RS09230	1.33118	5.59756	0.000448099	0.00187129	DUF4032 domain-containing protein
BBPR_RS02945	1.32576	5.93029	0.000399887	0.00169785	UDP-N-acetylmuramoyl-L-alanyl-D-glutamate--2, 6-diaminopimelate ligase
BBPR_RS02870	1.3233	3.1212	0.00639618	0.0187773	ROK family protein
BBPR_RS02455	1.31259	5.73138	0.000491443	0.0020332	glycine--tRNA ligase
BBPR_RS08840	1.30803	7.0465	0.000332196	0.00143441	transglycosylase domain-containing protein
BBPR_RS09050	1.30389	5.24319	0.000765945	0.00300136	methionine--tRNA ligase
BBPR_RS05145	1.29259	4.35231	0.00212939	0.00728499	tRNA-Val
BBPR_RS05075	1.29216	3.284	0.00562581	0.0168207	succinate--CoA ligase subunit alpha
BBPR_RS02395	1.28976	5.40554	0.000654529	0.00261078	ATP-dependent helicase
BBPR_RS08875	1.28893	3.01601	0.0111544	0.0298402	ACT domain-containing protein
BBPR_RS03455	1.28731	5.24669	0.000954684	0.00361358	P-loop NTPase
BBPR_RS00420	1.28546	5.01382	0.000823649	0.00317536	IS30 family transposase
BBPR_RS04840	1.28354	3.33793	0.00635744	0.018725	HAD family phosphatase
BBPR_RS03220	1.26554	5.29683	0.000965018	0.00364494	lysylphosphatidylglycerol synthase transmembrane domain-containing protein
BBPR_RS01975	1.25007	4.55481	0.0019614	0.00676226	Nramp family divalent metal transporter
BBPR_RS04040	1.24288	4.3157	0.00239959	0.00811573	DUF948 domain-containing protein
BBPR_RS09220	1.24241	6.93822	0.000648908	0.00260002	cation-translocating P-type ATPase
BBPR_RS07895	1.24186	7.38418	0.000612372	0.00247593	30S ribosomal protein S19
BBPR_RS02755	1.24012	5.6053	0.00128656	0.004652	LysM peptidoglycan-binding domain-containing protein
BBPR_RS06110	1.2347	4.03618	0.00343334	0.0110451	pyridoxamine kinase
BBPR_RS03505	1.23243	6.3599	0.000819454	0.00317536	glycoside hydrolase family 3 N-terminal domain-containing protein
BBPR_RS05485	1.22672	5.85532	0.00110623	0.00408294	magnesium transporter CorA family protein
BBPR_RS07865	1.21754	6.81024	0.000883978	0.00337467	50S ribosomal protein L14
BBPR_RS01295	1.21158	3.09989	0.010876	0.0293695	glutamate 5-kinase
BBPR_RS00555	1.20745	5.26329	0.00180207	0.00627373	YhgE/Pip domain-containing protein
BBPR_RS03635	1.20621	5.34582	0.00176304	0.00621079	hemolysin III family protein
BBPR_RS07915	1.19378	7.72049	0.000909085	0.00345569	50S ribosomal protein L3
BBPR_RS02390	1.19364	6.68118	0.00105445	0.00394088	aminoglycoside phosphotransferase
BBPR_RS02795	1.18808	5.14637	0.00180092	0.00627373	hypothetical protein
BBPR_RS07800	1.18226	5.73459	0.00166774	0.00589842	50S ribosomal protein L36
BBPR_RS09790	1.17806	4.28506	0.00513146	0.0155783	guanylate kinase
BBPR_RS03465	1.17619	7.38565	0.00114432	0.00420607	type I glutamate--ammonia ligase
BBPR_RS00515	1.17598	4.60698	0.00306565	0.0100996	serine/threonine-protein kinase
BBPR_RS03670	1.17007	4.34287	0.00449847	0.0139421	DUF5719 family protein
BBPR_RS00955	1.16182	4.13108	0.00553476	0.0166323	aldo/keto reductase
BBPR_RS02790	1.16075	5.98001	0.00177928	0.00623098	penicillin-binding protein 2
BBPR_RS01990	1.14155	8.27733	0.00141258	0.00506935	G5 domain-containing protein
BBPR_RS02800	1.13818	5.12226	0.00308836	0.0101556	UDP-N-acetylmuramoyl-tripeptide--D-alanyl-D- alanine ligase
BBPR_RS02240	1.13794	5.39799	0.00270172	0.00906861	peptide deformylase
BBPR_RS06020	1.13446	5.50684	0.00272282	0.00912221	redox-regulated ATPase YchF
BBPR_RS03125	1.13218	4.87632	0.00400101	0.0127076	DUF3159 domain-containing protein
BBPR_RS02765	1.12722	4.32841	0.00547303	0.0165306	phosphoglycerate dehydrogenase
BBPR_RS01310	1.12447	5.45798	0.00315567	0.0103578	preprotein translocase subunit SecE
BBPR_RS08060	1.11826	4.25322	0.0062974	0.0186097	GNAT family protein
BBPR_RS00330	1.11494	3.34904	0.011263	0.0300855	acyltransferase
BBPR_RS02785	1.11424	4.168	0.00733619	0.0210841	hypothetical protein
BBPR_RS01910	1.111	5.95141	0.00292562	0.00969213	50S ribosomal protein L19
BBPR_RS05365	1.1071	4.13285	0.00850688	0.023908	ribosome recycling factor
BBPR_RS09755	1.10251	3.42747	0.0164136	0.040725	hypothetical protein
BBPR_RS06060	1.10195	3.44935	0.0132805	0.0344403	isoaspartyl peptidase/L-asparaginase
BBPR_RS06780	1.09228	8.5474	0.00220393	0.00751111	hypothetical protein
BBPR_RS08980	1.09061	3.26606	0.0146587	0.0369373	riboflavin deaminase
BBPR_RS06470	1.0872	3.34425	0.0155699	0.0389577	response regulator transcription factor
BBPR_RS00315	1.08676	5.35429	0.00434009	0.0135457	glucosyltransferase domain-containing protein
BBPR_RS06425	1.08206	5.11885	0.00501021	0.0153411	DNA translocase FtsK
BBPR_RS06185	1.08042	5.58666	0.00402158	0.0127076	ATP-dependent Clp protease proteolytic subunit
BBPR_RS09345	1.07393	4.09582	0.00926891	0.0256047	R3H domain-containing nucleic acid-binding protein
BBPR_RS01735	1.07063	3.21859	0.0168439	0.0415608	endonuclease/exonuclease/phosphatase family protein
BBPR_RS04025	1.06108	7.09024	0.0033813	0.0109316	30S ribosomal protein S4
BBPR_RS03110	1.05738	4.72083	0.00792062	0.0224295	C1 family peptidase
BBPR_RS02485	1.05632	4.21657	0.00946526	0.0260258	signal peptidase II
BBPR_RS07280	1.05294	5.57617	0.00507971	0.0155053	thioesterase family protein
BBPR_RS02780	1.0527	5.58066	0.00479265	0.0147511	16S rRNA (cytosine(1402)-N(4))-methyltransferase RsmH
BBPR_RS02770	1.0519	5.82411	0.00477724	0.0147291	AAA family ATPase
BBPR_RS02235	1.05062	6.21721	0.00432042	0.013508	phosphoglucosamine mutase
BBPR_RS07650	1.04765	5.03615	0.0066812	0.019517	PRD domain-containing protein
BBPR_RS08960	1.04311	5.52309	0.00524828	0.0159058	glycosyltransferase family 2 protein
BBPR_RS07815	1.0355	7.01965	0.00426359	0.0133537	preprotein translocase subunit SecY
BBPR_RS04050	1.03049	6.22402	0.00493423	0.0151606	alanine--tRNA ligase
BBPR_RS01385	1.02734	6.49875	0.00496313	0.0152231	zinc-ribbon domain-containing protein
BBPR_RS03020	1.02508	5.88673	0.00549512	0.0165692	AAA family ATPase
BBPR_RS02805	1.02121	4.85358	0.00908316	0.0251306	phospho-N-acetylmuramoyl-pentapeptide- transferase
BBPR_RS09320	1.01937	6.36437	0.00543546	0.016445	lipid II flippase MurJ
BBPR_RS08225	1.01694	5.33023	0.00844508	0.0237718	aldo/keto reductase
BBPR_RS02775	1.01398	5.46625	0.00736291	0.0210928	division/cell wall cluster transcriptional repressor MraZ
BBPR_RS06555	1.01282	5.79622	0.00658486	0.0192672	NPCBM/NEW2 domain-containing protein
BBPR_RS01340	1.01276	11.4095	0.0041899	0.0131693	endo-alpha-N-acetylgalactosaminidase family protein
BBPR_RS08080	1.00608	4.28673	0.0133064	0.0344571	hypothetical protein
BBPR_RS02590	1.005	4.56472	0.0125765	0.0330971	isoprenyl transferase
BBPR_RS07860	1.00314	6.40206	0.00617102	0.0182699	50S ribosomal protein L24
BBPR_RS00590	-1.00154	4.41223	0.0129675	0.0338754	DUF3427 domain-containing protein
BBPR_RS07950	-1.00332	3.72653	0.0188817	0.0456392	ROK family protein
BBPR_RS06875	-1.0126	5.58553	0.00711373	0.0206111	mupirocin-resistant isoleucine--tRNA ligase
BBPR_RS06215	-1.01334	10.3684	0.00420387	0.0131899	formate C-acetyltransferase
BBPR_RS05220	-1.01579	4.56402	0.0108033	0.0292528	L-lactate dehydrogenase
BBPR_RS00130	-1.01623	4.16997	0.0132667	0.0344403	large conductance mechanosensitive channel protein MscL
BBPR_RS02470	-1.01725	5.28604	0.0075081	0.021371	cell division protein SepF
BBPR_RS05045	-1.01888	7.12861	0.00475285	0.0146794	bifunctional cytidylate kinase/GTPase Der
BBPR_RS03215	-1.03487	7.87147	0.00379892	0.0121552	HU family DNA-binding protein
BBPR_RS07970	-1.03601	7.2911	0.00401761	0.0127076	4-alpha-glucanotransferase
BBPR_RS03800	-1.03886	4.93763	0.00741759	0.0212153	hypothetical protein
BBPR_RS02425	-1.04887	5.1783	0.00580452	0.0172969	hydroxymethylpyrimidine/phosphomethylpyrimidine kinase
BBPR_RS00725	-1.06014	3.42675	0.0198239	0.0475604	LacI family DNA-binding transcriptional regulator
BBPR_RS02385	-1.06307	3.23673	0.0203836	0.0486744	DUF3107 domain-containing protein
BBPR_RS01660	-1.06412	6.11744	0.00387871	0.012366	50S ribosomal protein L28
BBPR_RS07530	-1.07212	7.09613	0.00297201	0.00980927	phosphate signaling complex protein PhoU
BBPR_RS02645	-1.08994	3.97825	0.00962557	0.0263444	aldo/keto reductase
BBPR_RS05425	-1.09489	8.76375	0.00211024	0.00723335	AMP-dependent synthetase/ligase
BBPR_RS02715	-1.09589	3.47907	0.0158271	0.0394901	hypothetical protein
BBPR_RS03815	-1.09597	3.22643	0.0165006	0.0408838	Type 1 glutamine amidotransferase-like domain-containing protein
BBPR_RS08585	-1.10388	5.63694	0.00330861	0.0107409	ammonium transporter
BBPR_RS09855	-1.10745	4.84836	0.00439036	0.0136546	helix-turn-helix transcriptional regulator
BBPR_RS00840	-1.10782	4.46927	0.00609995	0.0181166	ATP-binding protein
BBPR_RS06400	-1.11086	7.20228	0.00209109	0.00718157	recombinase RecA
BBPR_RS03715	-1.11323	4.68124	0.00508184	0.0155053	2-C-methyl-D-erythritol 2,4-cyclodiphosphate synthase
BBPR_RS04605	-1.11965	4.07729	0.00695795	0.0201928	hypothetical protein
BBPR_RS01475	-1.12505	5.33558	0.00294547	0.00973976	fumarylacetoacetate hydrolase family protein
BBPR_RS02290	-1.12566	3.43918	0.0119419	0.0317559	LacI family DNA-binding transcriptional regulator
BBPR_RS06915	-1.12698	5.53298	0.00275245	0.00920415	ABC transporter ATP-binding protein/permease
BBPR_RS00705	-1.13317	4.31092	0.00512848	0.0155783	class II fructose-bisphosphate aldolase
BBPR_RS01170	-1.13319	5.08807	0.0031994	0.0104244	substrate-binding domain-containing protein
BBPR_RS02665	-1.13385	5.3482	0.00285207	0.00950156	histidinol dehydrogenase
BBPR_RS03410	-1.14029	3.83492	0.00728593	0.0210076	energy-coupling factor transporter ATPase
BBPR_RS02335	-1.14099	4.92523	0.0031951	0.0104244	glutamate-cysteine ligase family protein
BBPR_RS04210	-1.14525	4.72744	0.00373068	0.0119584	branched-chain amino acid aminotransferase
BBPR_RS00250	-1.14544	3.07853	0.0158241	0.0394901	tryptophan--tRNA ligase
BBPR_RS02405	-1.14625	4.03247	0.00648951	0.0190195	Lon protease
BBPR_RS00615	-1.14711	3.36038	0.0111236	0.0298026	alpha/beta hydrolase
BBPR_RS04015	-1.14922	4.75477	0.00338579	0.0109316	FtsX-like permease family protein
BBPR_RS01835	-1.15008	6.2342	0.00177384	0.00623098	glucose-6-phosphate isomerase
BBPR_RS07610	-1.15063	6.21927	0.00182906	0.00635528	glucose-6-phosphate dehydrogenase
BBPR_RS04695	-1.16271	5.90054	0.00177909	0.00623098	5-methyltetrahydropteroyltriglutamate-- homocysteine S-methyltransferase
BBPR_RS03485	-1.16564	3.8061	0.00561568	0.0168187	dipeptidase
BBPR_RS09510	-1.16691	3.17182	0.0134449	0.0347147	permease
BBPR_RS06745	-1.17226	4.15931	0.00444066	0.013787	alanine racemase
BBPR_RS02705	-1.17314	5.9432	0.00161233	0.00571383	DUF5067 domain-containing protein
BBPR_RS04410	-1.17488	4.29033	0.00391644	0.012464	hypothetical protein
BBPR_RS08440	-1.18258	5.06607	0.00224785	0.00764614	response regulator transcription factor
BBPR_RS02905	-1.19297	7.05942	0.000995627	0.00375259	aminopeptidase P family protein
BBPR_RS01015	-1.19501	5.7227	0.00138896	0.00501208	MFS transporter
BBPR_RS06410	-1.19847	8.92171	0.000779049	0.003046	helix-turn-helix transcriptional regulator
BBPR_RS02935	-1.19927	3.07691	0.0124132	0.0327158	DegT/DnrJ/EryC1/StrS family aminotransferase
BBPR_RS08575	-1.19963	4.04725	0.00406118	0.01281	HD domain-containing protein
BBPR_RS08000	-1.2014	5.62684	0.00144334	0.0051457	succinyldiaminopimelate transaminase
BBPR_RS01755	-1.20414	3.42378	0.0078845	0.0223709	type 1 glutamine amidotransferase
BBPR_RS08685	-1.20949	5.47455	0.00145417	0.00517395	hypothetical protein
BBPR_RS08355	-1.20993	8.33558	0.000719819	0.00282684	F0F1 ATP synthase subunit beta
BBPR_RS07260	-1.21011	6.24783	0.00101123	0.00380335	DUF4825 domain-containing protein
BBPR_RS03660	-1.21196	3.57965	0.00509	0.0155053	WhiB family transcriptional regulator
BBPR_RS02925	-1.21393	4.3321	0.00279216	0.00931943	amino acid racemase
BBPR_RS02915	-1.22151	4.92194	0.00179026	0.0062571	folylpolyglutamate synthase/dihydrofolate synthase family protein
BBPR_RS08005	-1.22222	5.54352	0.00117381	0.00429672	ferredoxin family protein
BBPR_RS04990	-1.2227	5.41312	0.00123457	0.00449142	FHA domain-containing protein
BBPR_RS06195	-1.22375	8.04113	0.000642497	0.00258426	trigger factor
BBPR_RS00055	-1.22586	5.82332	0.00104447	0.00392006	family 43 glycosylhydrolase
BBPR_RS01655	-1.22781	5.42343	0.00120138	0.00438861	PfkB family carbohydrate kinase
BBPR_RS07540	-1.23343	7.84361	0.000603947	0.00244743	phosphoglyceromutase
BBPR_RS08605	-1.24275	4.57329	0.00186457	0.00644092	DUF5696 domain-containing protein
BBPR_RS06580	-1.24503	4.37736	0.00231713	0.00785175	DUF4230 domain-containing protein
BBPR_RS05185	-1.2649	8.27282	0.000415006	0.00175367	transketolase
BBPR_RS08590	-1.26542	3.61816	0.00372624	0.0119584	signal recognition particle-docking protein FtsY
BBPR_RS05115	-1.26762	7.99369	0.000414408	0.00175367	family 20 glycosylhydrolase
BBPR_RS08600	-1.26932	4.95685	0.00117006	0.00429183	glycosyltransferase family A protein
BBPR_RS05265	-1.27258	5.07048	0.000939223	0.00356264	hypothetical protein
BBPR_RS02625	-1.2797	5.92746	0.000600922	0.00244073	oleate hydratase
BBPR_RS08790	-1.28148	6.64363	0.000460923	0.00192033	HPr family phosphocarrier protein
BBPR_RS08450	-1.28964	5.40816	0.000719197	0.00282684	ABC transporter substrate-binding protein
BBPR_RS00060	-1.29383	4.29886	0.00154242	0.00547696	LacI family DNA-binding transcriptional regulator
BBPR_RS08940	-1.30629	5.30946	0.000650464	0.0026004	NUDIX hydrolase
BBPR_RS00540	-1.31316	7.2983	0.000293639	0.00129303	DUF3662 and FHA domain-containing protein
BBPR_RS06295	-1.31534	3.6499	0.00245676	0.0082933	septation protein SepH
BBPR_RS08350	-1.31777	4.99563	0.000664159	0.00264326	F0F1 ATP synthase subunit epsilon
BBPR_RS01805	-1.32306	5.79542	0.000417615	0.00176051	nicotinate phosphoribosyltransferase
BBPR_RS02280	-1.32896	3.23132	0.00434985	0.0135523	DsrE/DsrF/DrsH-like family protein
BBPR_RS06765	-1.34015	6.79697	0.000244758	0.00109679	RecQ family ATP-dependent DNA helicase
BBPR_RS08070	-1.35249	4.04438	0.00122786	0.00447614	evolved beta-galactosidase subunit alpha
BBPR_RS06835	-1.36043	4.15941	0.00106202	0.00396086	type III pantothenate kinase
BBPR_RS09670	-1.36708	4.71394	0.000581942	0.00237449	Ppx/GppA family phosphatase
BBPR_RS03520	-1.3769	3.77839	0.00140891	0.00506935	CDP-glycerol glycerophosphotransferase family protein
BBPR_RS03165	-1.38592	6.20854	0.000182516	0.000862686	methionine adenosyltransferase
BBPR_RS02740	-1.39744	6.58993	0.000143125	0.000703366	L-lactate dehydrogenase
BBPR_RS09090	-1.39941	7.04661	0.000122342	0.000618312	exo-alpha-sialidase
BBPR_RS03585	-1.40603	8.37147	9.12145e-05	0.000467639	phosphopyruvate hydratase
BBPR_RS04140	-1.41686	6.29362	0.000130652	0.000652893	RNA methyltransferase
BBPR_RS06700	-1.41841	3.43632	0.00168996	0.00596514	5-(carboxyamino)imidazole ribonucleotide mutase
BBPR_RS07085	-1.42291	5.33079	0.000214597	0.000986479	cyclopropane-fatty-acyl-phospholipid synthase family protein
BBPR_RS08010	-1.43424	6.1196	0.000114681	0.000581246	UDP-N-acetylmuramate dehydrogenase
BBPR_RS00880	-1.43438	4.78964	0.000292572	0.00129153	hypothetical protein
BBPR_RS06370	-1.44826	4.33537	0.000384515	0.00164041	anthranilate phosphoribosyltransferase
BBPR_RS08360	-1.45126	7.81544	6.00898e-05	0.000318154	F0F1 ATP synthase subunit gamma
BBPR_RS07685	-1.45142	6.71376	7.61235e-05	0.000394821	FAD-dependent oxidoreductase
BBPR_RS06770	-1.45336	6.89686	7.01417e-05	0.00036593	cystathionine gamma-synthase
BBPR_RS00830	-1.46043	5.21705	0.000145604	0.00071162	beta-galactosidase
BBPR_RS07235	-1.48715	4.20548	0.000329479	0.00142614	DUF3791 domain-containing protein
BBPR_RS06160	-1.49542	7.95831	3.5606e-05	0.000195503	MalY/PatB family protein
BBPR_RS04570	-1.49917	4.52679	0.000200721	0.000937224	terminase
BBPR_RS08300	-1.49946	4.12838	0.000335605	0.00143865	biotin--[acetyl-CoA-carboxylase] ligase
BBPR_RS08390	-1.5103	6.2493	4.82561e-05	0.000256261	homoserine O-succinyltransferase
BBPR_RS01875	-1.51244	6.98043	3.61045e-05	0.000197532	nitrate/sulfonate/bicarbonate ABC transporter ATP-binding protein
BBPR_RS08260	-1.51322	3.47128	0.000697246	0.00275645	LemA family protein
BBPR_RS08530	-1.51672	5.25044	8.68082e-05	0.000446335	DNA recombination protein RmuC
BBPR_RS08375	-1.52101	8.67221	2.37596e-05	0.000135042	F0F1 ATP synthase subunit B
BBPR_RS04590	-1.54897	3.1414	0.00109884	0.00406411	hypothetical protein
BBPR_RS08865	-1.5562	3.27077	0.0008226	0.00317536	DUF5701 family protein
BBPR_RS07410	-1.55811	4.43377	0.000133626	0.000665884	LacI family DNA-binding transcriptional regulator
BBPR_RS06380	-1.56554	8.78461	1.38161e-05	8.59399e-05	ribosome-associated translation inhibitor RaiA
BBPR_RS06775	-1.56876	7.6455	1.59996e-05	9.71444e-05	pyridoxal-phosphate dependent enzyme
BBPR_RS03515	-1.57354	5.63698	3.61976e-05	0.000197532	CDP-glycerol glycerophosphotransferase family protein
BBPR_RS06900	-1.57753	6.17781	2.47286e-05	0.000139658	aminotransferase class I/II-fold pyridoxal phosphate-dependent enzyme
BBPR_RS04565	-1.57936	3.82653	0.00022575	0.00101931	hypothetical protein
BBPR_RS08285	-1.59625	5.14419	4.25812e-05	0.000228168	hypothetical protein
BBPR_RS07455	-1.60323	3.34726	0.000576606	0.00236322	ABC transporter permease
BBPR_RS02230	-1.60519	4.95199	4.15503e-05	0.000223317	S8/S53 family peptidase
BBPR_RS02200	-1.61092	3.64243	0.000278856	0.00123404	type II toxin-antitoxin system RelB/DinJ family antitoxin
BBPR_RS02255	-1.61318	4.35868	8.06692e-05	0.000417182	aminotransferase class I/II-fold pyridoxal phosphate-dependent enzyme
BBPR_RS01060	-1.62004	3.54911	0.00029641	0.00129898	tRNA-Glu
BBPR_RS09120	-1.63344	6.67751	9.93436e-06	6.52149e-05	LacI family DNA-binding transcriptional regulator
BBPR_RS05040	-1.63485	5.85617	1.48451e-05	9.13821e-05	bifunctional indole-3-glycerol phosphate synthase/tryptophan synthase subunit beta
BBPR_RS06390	-1.65282	15.2475	4.11832e-06	3.03166e-05	RNase P RNA component class A
BBPR_RS05915	-1.65811	3.17166	0.000496307	0.00204856	putative sulfate exporter family transporter
BBPR_RS06260	-1.66562	8.44951	4.15082e-06	3.03881e-05	peptidase
BBPR_RS02955	-1.67056	5.81083	1.00473e-05	6.54728e-05	hypothetical protein
BBPR_RS01445	-1.67122	3.74964	0.000143795	0.000704717	YggS family pyridoxal phosphate-dependent enzyme
BBPR_RS04275	-1.67356	6.80627	5.59716e-06	3.92022e-05	glycogen synthase
BBPR_RS00270	-1.68312	6.6979	5.45877e-06	3.84567e-05	dTDP-glucose 4,6-dehydratase
BBPR_RS04385	-1.70172	4.20682	4.00781e-05	0.000217375	alpha/beta hydrolase
BBPR_RS00750	-1.70633	4.76377	2.06126e-05	0.000119058	ketol-acid reductoisomerase
BBPR_RS01880	-1.70851	6.78446	3.80887e-06	2.85907e-05	ABC transporter permease subunit
BBPR_RS08795	-1.71453	4.63898	2.04237e-05	0.000118738	LacI family DNA-binding transcriptional regulator
BBPR_RS00005	-1.72391	6.21694	4.12401e-06	3.03166e-05	chromosomal replication initiator protein DnaA
BBPR_RS08955	-1.724	3.39338	0.000211609	0.000975266	hypothetical protein
BBPR_RS08750	-1.72721	4.96056	1.31142e-05	8.27308e-05	DUF2318 domain-containing protein
BBPR_RS01215	-1.73316	8.53835	1.72241e-06	1.38026e-05	PTS glucose transporter subunit IIA
BBPR_RS03115	-1.73765	3.02716	0.000313344	0.00136293	exodeoxyribonuclease III
BBPR_RS05630	-1.74329	3.03023	0.000313344	0.00136293	nitroreductase family protein
BBPR_RS04940	-1.74896	5.90311	3.78831e-06	2.85568e-05	RNA polymerase-binding protein RbpA
BBPR_RS07255	-1.75251	3.71065	6.54565e-05	0.000343502	antitoxin VbhA family protein
BBPR_RS07040	-1.75324	4.57832	1.58934e-05	9.68297e-05	L-threonylcarbamoyladenylate synthase
BBPR_RS08115	-1.75449	4.99617	9.45919e-06	6.25573e-05	hypothetical protein
BBPR_RS02245	-1.7553	5.14276	7.82856e-06	5.21611e-05	hypothetical protein
BBPR_RS01195	-1.75772	5.02189	7.64825e-06	5.13443e-05	Rid family detoxifying hydrolase
BBPR_RS04595	-1.76375	4.44136	1.63933e-05	9.88597e-05	phage major capsid protein
BBPR_RS05175	-1.7765	5.16904	6.14928e-06	4.254e-05	molecular chaperone DnaJ
BBPR_RS06790	-1.79771	13.8381	6.1508e-07	5.60945e-06	5S ribosomal RNA
BBPR_RS01160	-1.79836	6.39522	1.57718e-06	1.28119e-05	hypothetical protein
BBPR_RS06760	-1.82054	6.16246	1.30733e-06	1.0919e-05	S-ribosylhomocysteine lyase
BBPR_RS03630	-1.82252	6.91102	8.5286e-07	7.51324e-06	hypothetical protein
BBPR_RS04560	-1.82293	5.32049	2.56873e-06	1.98686e-05	bifunctional DNA primase/polymerase
BBPR_RS04145	-1.82497	4.71381	6.19881e-06	4.25668e-05	tRNA-Leu
BBPR_RS08760	-1.82827	6.63585	9.34165e-07	8.10673e-06	FTR1 family protein
BBPR_RS02745	-1.82987	5.75005	1.65301e-06	1.33668e-05	cation diffusion facilitator family transporter
BBPR_RS07250	-1.84875	4.93729	3.10033e-06	2.36716e-05	Fic family protein
BBPR_RS04135	-1.85232	7.39658	4.77232e-07	4.445e-06	glucose-1-phosphate adenylyltransferase
BBPR_RS08665	-1.86428	6.15731	8.1864e-07	7.31839e-06	class C sortase
BBPR_RS08655	-1.86888	4.30759	6.69963e-06	4.5491e-05	SpaA isopeptide-forming pilin-related protein
BBPR_RS08820	-1.89848	4.99965	1.7129e-06	1.37885e-05	signal recognition particle sRNA small type
BBPR_RS02505	-1.91186	3.85804	1.33874e-05	8.36841e-05	2,3,4,5-tetrahydropyridine-2,6-dicarboxylate N-succinyltransferase
BBPR_RS09045	-1.91668	5.39588	8.63954e-07	7.5713e-06	hypothetical protein
BBPR_RS03640	-1.9236	6.04497	4.08887e-07	3.82847e-06	PAS domain-containing sensor histidine kinase
BBPR_RS02980	-1.92859	10.9257	1.03419e-07	1.12873e-06	type I glyceraldehyde-3-phosphate dehydrogenase
BBPR_RS05715	-1.93507	4.78727	1.46329e-06	1.19412e-05	GntR family transcriptional regulator
BBPR_RS08540	-1.9417	8.896	9.71182e-08	1.07313e-06	HAD-IC family P-type ATPase
BBPR_RS06015	-1.95731	7.58518	1.08919e-07	1.17434e-06	Fic family protein
BBPR_RS04255	-1.96691	3.24749	3.15874e-05	0.000175606	TetM/TetW/TetO/TetS family tetracycline resistance ribosomal protection protein
BBPR_RS01120	-1.9924	4.05164	3.98655e-06	2.96598e-05	TetR/AcrR family transcriptional regulator
BBPR_RS09260	-1.99877	10.0581	3.90597e-08	4.72702e-07	sn-glycerol-3-phosphate ABC transporter ATP-binding protein UgpC
BBPR_RS00255	-2.00225	6.95231	7.59644e-08	8.71876e-07	DUF3073 domain-containing protein
BBPR_RS01870	-2.02049	6.85878	6.32243e-08	7.39973e-07	HAD-IC family P-type ATPase
BBPR_RS03645	-2.02379	7.73243	4.14388e-08	4.94762e-07	WhiB family transcriptional regulator
BBPR_RS08660	-2.02659	5.90248	1.20405e-07	1.28039e-06	SpaA isopeptide-forming pilin-related protein
BBPR_RS09250	-2.03859	7.83567	3.20597e-08	3.93339e-07	LPXTG cell wall anchor domain-containing protein
BBPR_RS00745	-2.04248	5.9613	9.06559e-08	1.01432e-06	ketol-acid reductoisomerase
BBPR_RS08720	-2.04809	3.82776	3.66674e-06	2.7758e-05	HAD hydrolase family protein
BBPR_RS08365	-2.05239	9.67867	1.8227e-08	2.41984e-07	F0F1 ATP synthase subunit alpha
BBPR_RS00655	-2.05481	3.87026	3.00366e-06	2.30324e-05	tRNA-Gly
BBPR_RS03940	-2.06011	3.94895	2.56338e-06	1.98686e-05	IS3 family transposase
BBPR_RS01695	-2.06047	3.69277	6.22111e-06	4.25668e-05	nitroreductase family protein
BBPR_RS01675	-2.07293	5.37507	1.29802e-07	1.3504e-06	hypothetical protein
BBPR_RS00900	-2.07468	5.39447	1.22807e-07	1.29274e-06	Abi family protein
BBPR_RS00165	-2.07636	7.07563	2.64152e-08	3.35662e-07	LacI family DNA-binding transcriptional regulator
BBPR_RS03425	-2.08065	3.56717	5.82425e-06	4.0474e-05	pyridoxal phosphate-dependent aminotransferase
BBPR_RS08050	-2.08397	8.17662	1.49426e-08	2.06068e-07	co-chaperone GroES
BBPR_RS08725	-2.08813	6.06668	4.6923e-08	5.56507e-07	GntR family transcriptional regulator
BBPR_RS05170	-2.08867	3.53879	5.67876e-06	3.96177e-05	fructosamine kinase family protein
BBPR_RS04180	-2.09446	7.59269	1.53947e-08	2.09063e-07	AMP-dependent synthetase/ligase
BBPR_RS08325	-2.09503	4.96251	1.74417e-07	1.79357e-06	biotin transporter BioY
BBPR_RS01045	-2.09591	6.07866	3.82578e-08	4.66169e-07	glutamate--tRNA ligase
BBPR_RS01985	-2.11455	6.20267	2.68518e-08	3.36404e-07	hypothetical protein
BBPR_RS01680	-2.13452	5.08208	9.2407e-08	1.02745e-06	hypothetical protein
BBPR_RS05180	-2.13652	6.42364	1.74762e-08	2.3376e-07	heat-inducible transcriptional repressor HrcA
BBPR_RS09140	-2.14091	6.14297	2.11159e-08	2.76214e-07	nitroreductase family protein
BBPR_RS07680	-2.14676	8.54419	5.42031e-09	8.10313e-08	phosphoglucomutase (alpha-D-glucose-1,6-bisphosphate-dependent)
BBPR_RS02960	-2.1487	4.34482	3.88017e-07	3.67172e-06	aldose 1-epimerase family protein
BBPR_RS04945	-2.15197	7.09559	8.56367e-09	1.19959e-07	HAD hydrolase-like protein
BBPR_RS01570	-2.15449	4.43392	2.98054e-07	2.89747e-06	hypothetical protein
BBPR_RS06170	-2.15478	3.91059	1.04255e-06	8.91679e-06	tRNA-Arg
BBPR_RS01350	-2.16443	6.71587	9.00873e-09	1.25207e-07	zinc ribbon domain-containing protein
BBPR_RS01640	-2.16978	5.68072	2.24987e-08	2.92155e-07	MerR family transcriptional regulator
BBPR_RS08700	-2.17964	4.39979	2.44652e-07	2.43149e-06	6-phospho-beta-glucosidase
BBPR_RS01500	-2.19375	5.65115	1.68243e-08	2.26746e-07	pyridoxal phosphate-dependent aminotransferase
BBPR_RS00120	-2.23964	5.82688	7.66815e-09	1.08267e-07	NADP-specific glutamate dehydrogenase
BBPR_RS09100	-2.25686	8.55787	1.02268e-09	1.78368e-08	DnaJ C-terminal domain-containing protein
BBPR_RS08170	-2.2654	5.16912	1.52237e-08	2.08331e-07	winged helix-turn-helix domain-containing protein
BBPR_RS08370	-2.27221	8.75369	7.07017e-10	1.33807e-08	F0F1 ATP synthase subunit delta
BBPR_RS06335	-2.28098	7.7794	8.80546e-10	1.56649e-08	DNA topoisomerase IV subunit B
BBPR_RS09640	-2.28123	3.73344	5.60424e-07	5.16578e-06	hypothetical protein
BBPR_RS07100	-2.28661	5.48229	6.60487e-09	9.55289e-08	D-hexose-6-phosphate mutarotase
BBPR_RS03850	-2.30574	5.45523	5.49863e-09	8.15172e-08	DUF1294 domain-containing protein
BBPR_RS08290	-2.34393	8.92596	2.20339e-10	4.67129e-09	beta-N-acetylglucosaminidase domain-containing protein
BBPR_RS06640	-2.34954	7.77621	3.11009e-10	6.43354e-09	metal ABC transporter solute-binding protein
BBPR_RS03390	-2.3588	5.07299	6.05014e-09	8.89521e-08	polyphosphate kinase
BBPR_RS02170	-2.39408	5.68389	1.10344e-09	1.88752e-08	serine/threonine-protein kinase
BBPR_RS07500	-2.40948	7.88742	1.17605e-10	2.62823e-09	universal stress protein
BBPR_RS03840	-2.41109	6.09863	4.81691e-10	9.62841e-09	DUF3800 domain-containing protein
BBPR_RS04010	-2.42423	4.15556	2.6762e-08	3.36404e-07	DUF4418 family protein
BBPR_RS08035	-2.43634	3.81498	8.75129e-08	9.85351e-07	hypothetical protein
BBPR_RS05735	-2.43957	5.29278	1.33684e-09	2.24361e-08	potassium transporter TrkG
BBPR_RS03765	-2.4404	7.68532	7.90357e-11	1.91386e-09	NUDIX hydrolase
BBPR_RS08175	-2.44341	3.81575	8.75129e-08	9.85351e-07	MFS transporter
BBPR_RS01630	-2.44869	5.23869	1.09659e-09	1.88752e-08	type II toxin-antitoxin system RelB/DinJ family antitoxin
BBPR_RS06405	-2.45676	4.74981	3.1507e-09	4.91676e-08	DUF3046 domain-containing protein
BBPR_RS04250	-2.46218	6.1198	2.20567e-10	4.67129e-09	aminotransferase class I/II-fold pyridoxal phosphate-dependent enzyme
BBPR_RS05160	-2.46808	5.67444	4.23099e-10	8.55332e-09	PAC2 family protein
BBPR_RS07355	-2.47837	8.38936	3.15832e-11	8.51312e-10	lactaldehyde reductase
BBPR_RS00860	-2.4995	3.54916	1.02835e-07	1.12873e-06	integrase core domain-containing protein
BBPR_RS03050	2.44724	1.21482	0.00337079	0.0109228	carboxylating nicotinate-nucleotide diphosphorylase
BBPR_RS03255	2.43833	1.98468	0.000390903	0.00166367	hypothetical protein
BBPR_RS03030	2.433	2.94648	4.50138e-06	3.23673e-05	SMC-Scp complex subunit ScpB
BBPR_RS02985	2.38417	1.7588	0.00107949	0.0040092	thiamine diphosphokinase
BBPR_RS09810	2.28326	1.12784	0.00750118	0.021371	permease
BBPR_RS07930	2.19246	1.40868	0.00945498	0.0260258	bacterial Ig-like domain-containing protein
BBPR_RS02555	2.17584	2.14201	0.00056864	0.00233628	hypothetical protein
BBPR_RS00625	2.13116	1.30172	0.00862297	0.024082	tRNA-Leu
BBPR_RS08625	2.13008	1.01814	0.0167554	0.0414573	energy-coupling factor transporter transmembrane component T
BBPR_RS08620	2.10714	2.12525	0.00142154	0.00507814	hypothetical protein
BBPR_RS02305	2.04698	2.18726	0.00085209	0.00326696	exodeoxyribonuclease VII small subunit
BBPR_RS05345	1.99993	1.64655	0.00385436	0.0123104	phosphoribosyl-AMP cyclohydrolase
BBPR_RS07380	1.98692	2.82568	0.000577853	0.00236322	tRNA (guanosine(46)-N7)-methyltransferase TrmB
BBPR_RS03150	1.94856	1.43317	0.00945498	0.0260258	DUF559 domain-containing protein
BBPR_RS06750	1.94446	2.94305	0.000163259	0.000787096	amino acid permease
BBPR_RS05470	1.92872	1.43709	0.0190425	0.0459655	ComEA family DNA-binding protein
BBPR_RS03690	1.92752	2.11905	0.0018374	0.00635958	S24 family peptidase
BBPR_RS07290	1.91422	2.12508	0.003274	0.010648	DUF3180 domain-containing protein
BBPR_RS09835	1.84172	2.5051	0.000824629	0.00317536	N-acetylglucosamine-6-phosphate deacetylase
BBPR_RS09340	1.78501	2.37021	0.00183745	0.00635958	16S rRNA (guanine(527)-N(7))-methyltransferase RsmG
BBPR_RS04610	1.76112	2.91899	0.000439351	0.00184777	DUF6093 family protein
BBPR_RS06975	1.64528	2.4425	0.00316213	0.0103599	hypothetical protein
BBPR_RS03560	1.58928	2.07827	0.00684381	0.019894	GNAT family N-acetyltransferase
BBPR_RS07585	1.51397	2.65483	0.00289426	0.00960613	ATP-binding protein
BBPR_RS03230	1.47408	2.35398	0.00899342	0.024921	alpha/beta hydrolase
BBPR_RS02370	1.4629	2.79691	0.00452599	0.014003	diaminopimelate epimerase
BBPR_RS02345	1.44566	2.47012	0.0130478	0.0340351	MarR family transcriptional regulator
BBPR_RS05720	1.36991	2.96998	0.00401646	0.0127076	HAD family phosphatase
BBPR_RS00715	1.36399	2.655	0.0170995	0.0420165	CrcB family protein
BBPR_RS09200	1.24524	2.90909	0.0100031	0.0272519	alpha/beta hydrolase-fold protein
BBPR_RS01105	1.23373	2.98481	0.00856121	0.0240227	diguanylate cyclase
BBPR_RS02900	1.22238	2.93109	0.0100031	0.0272519	ABC transporter ATP-binding protein
BBPR_RS05680	1.16646	2.91306	0.0198636	0.0475604	nicotinate-nucleotide adenylyltransferase
BBPR_RS00890	1.09896	2.98491	0.019353	0.0465885	hypothetical protein
BBPR_RS00595	-1.12623	2.82162	0.0209861	0.0499789	(deoxy)nucleoside triphosphate pyrophosphohydrolase
BBPR_RS08470	-1.19996	2.71964	0.0190687	0.0459663	Lrp/AsnC family transcriptional regulator
BBPR_RS02275	-1.29975	2.50208	0.0153995	0.0385855	thiazole biosynthesis adenylyltransferase ThiF
BBPR_RS00485	-1.33396	2.80061	0.0063447	0.0187184	class I SAM-dependent methyltransferase
BBPR_RS00350	-1.35483	2.26635	0.0136281	0.0349343	IS21 family transposase
BBPR_RS06675	-1.36983	2.27858	0.0136281	0.0349343	permease
BBPR_RS04630	-1.38258	2.35543	0.0109992	0.0296478	DNAase primase
BBPR_RS01175	-1.38447	2.21305	0.0138121	0.0352537	enolase C-terminal domain-like protein
BBPR_RS03490	-1.45631	2.40648	0.00735918	0.0210928	hypothetical protein
BBPR_RS01005	-1.46417	2.33402	0.00730058	0.0210157	phenylpyruvate tautomerase MIF-related protein
BBPR_RS07220	-1.51203	2.21218	0.00712524	0.0206111	hypothetical protein
BBPR_RS04220	-1.51314	1.93139	0.014264	0.0360962	hypothetical protein
BBPR_RS07360	-1.5434	1.84428	0.0143501	0.036211	tRNA-Phe
BBPR_RS01955	-1.55196	1.96501	0.014264	0.0360962	family 43 glycosylhydrolase
BBPR_RS03735	-1.55795	2.54616	0.00412566	0.0129904	bifunctional methylenetetrahydrofolate dehydrogenase/methenyltetrahydrofolate cyclohydrolase
BBPR_RS00670	-1.56581	2.54748	0.00339407	0.0109385	DUF4417 domain-containing protein
BBPR_RS01040	-1.58011	1.87688	0.0143501	0.036211	HAD family phosphatase
BBPR_RS01615	-1.60497	2.09033	0.00885325	0.0246093	methyltransferase domain-containing protein
BBPR_RS00365	-1.61289	2.43557	0.00256469	0.00862493	IS3 family transposase
BBPR_RS02435	-1.65691	2.30142	0.002303	0.00781876	hypothetical protein
BBPR_RS06715	-1.66026	1.92691	0.00859704	0.024082	tRNA-Arg
BBPR_RS01180	-1.66269	2.12478	0.00553342	0.0166323	SDR family NAD(P)-dependent oxidoreductase
BBPR_RS07385	-1.70175	2.83285	0.000889725	0.00338934	tRNA-Glu
BBPR_RS01575	-1.75054	2.28155	0.00288688	0.00959954	hypothetical protein
BBPR_RS01415	-1.75264	1.74013	0.00812281	0.0229373	bacterial Ig-like domain-containing protein
BBPR_RS04685	-1.77115	2.7598	0.000640499	0.00258378	helix-turn-helix transcriptional regulator
BBPR_RS07025	-1.79216	2.47715	0.000824629	0.00317536	glycoside hydrolase family 13 protein
BBPR_RS09865	-1.80472	2.48596	0.000824629	0.00317536	ATP-binding cassette domain-containing protein
BBPR_RS03495	-1.81229	1.64025	0.00776757	0.0220743	ATP-binding cassette domain-containing protein
BBPR_RS04775	-1.81944	2.22891	0.00215794	0.00736848	MATE family efflux transporter
BBPR_RS04000	-1.8557	2.15631	0.00200283	0.00689174	acyltransferase family protein
BBPR_RS07430	-1.86523	1.67772	0.0057488	0.0171596	peptidoglycan-binding domain-containing protein
BBPR_RS00665	-1.91103	2.64164	0.000260088	0.00115964	mobilization protein
BBPR_RS01185	-1.95631	1.41179	0.00671569	0.0195856	hypothetical protein
BBPR_RS06430	-1.97994	2.69017	0.000172498	0.000822719	Fic family protein
BBPR_RS06680	-2.01293	1.24814	0.00862297	0.024082	TIGR03943 family protein
BBPR_RS08295	-2.10583	2.43256	0.000138781	0.00068391	tRNA-Gly
BBPR_RS00385	-2.10726	1.31024	0.00596484	0.0177449	transposase
BBPR_RS06590	-2.12247	1.99023	0.000838918	0.0032234	LysR family transcriptional regulator
BBPR_RS00150	-2.15838	2.12756	0.000334177	0.00143599	hypothetical protein
BBPR_RS04435	-2.19654	2.28247	0.000186562	0.000878026	helix-turn-helix domain-containing protein
BBPR_RS08075	-2.20115	2.9932	1.34064e-05	8.36841e-05	flagella basal body P-ring formation protein FlgA
BBPR_RS04425	-2.24693	2.44347	0.000109356	0.000557434	DUF3800 domain-containing protein
BBPR_RS09445	-2.26498	1.79208	0.000787179	0.00307104	hypothetical protein
BBPR_RS09590	-2.29109	2.24396	0.000151632	0.00073703	transposase
BBPR_RS09655	-2.29409	2.99504	6.16937e-06	4.254e-05	hypothetical protein
BBPR_RS06855	-2.34807	2.79436	7.76608e-06	5.19393e-05	carbohydrate ABC transporter permease
BBPR_RS01050	-2.37926	2.64008	2.18177e-05	0.000125611	DUF4143 domain-containing protein
BBPR_RS04800	-2.38433	2.30516	6.94703e-05	0.000363493	cupin domain-containing protein
BBPR_RS00610	-2.414	1.7058	0.000447165	0.00187129	putative heavy metal-binding protein
BBPR_RS09135	-2.45496	2.47462	2.03707e-05	0.000118738	DUF4235 domain-containing protein
BBPR_RS06935	-2.47228	1.54378	0.000668875	0.00265017	c
BBPR_RS08410	-2.52284	6.41747	6.23863e-11	1.5855e-09	hypothetical protein
BBPR_RS05740	-2.52425	4.2845	6.25807e-09	9.1255e-08	TrkA family potassium uptake protein
BBPR_RS06545	-2.57786	6.39079	2.84402e-11	7.93709e-10	aminotransferase class I/II-fold pyridoxal phosphate-dependent enzyme
BBPR_RS06340	-2.58177	7.9773	6.80363e-12	2.01727e-10	RNA polymerase sigma factor
BBPR_RS03420	-2.60334	6.74981	1.23926e-11	3.61417e-10	ROK family protein
BBPR_RS01685	-2.6038	3.39554	1.20914e-07	1.28039e-06	dicarboxylate/amino acid:cation symporter
BBPR_RS09170	-2.60905	10.606	2.25238e-12	7.42034e-11	5S ribosomal RNA
BBPR_RS03320	-2.61041	6.02167	2.85539e-11	7.93709e-10	universal stress protein
BBPR_RS05710	-2.6165	5.36576	1.08115e-10	2.52589e-09	ABC transporter ATP-binding protein
BBPR_RS08925	-2.66723	4.43768	7.88565e-10	1.44624e-08	ATPase, T2SS/T4P/T4SS family
BBPR_RS03285	-2.67851	10.3647	6.8531e-13	2.53993e-11	chaperonin GroEL
BBPR_RS09485	-2.69062	3.15289	1.19414e-07	1.27974e-06	HNH endonuclease
BBPR_RS09095	-2.69829	6.41822	4.36703e-12	1.33947e-10	helix-turn-helix transcriptional regulator
BBPR_RS09150	-2.69988	10.5866	4.6393e-13	1.83407e-11	5S ribosomal RNA
BBPR_RS00185	-2.72794	4.26553	5.6923e-10	1.11281e-08	SprT family zinc-dependent metalloprotease
BBPR_RS06595	-2.77884	6.48817	9.50734e-13	3.25261e-11	VOC family protein
BBPR_RS05940	-2.79661	7.99635	1.79143e-13	7.60375e-12	PASTA domain-containing protein
BBPR_RS09085	-2.79805	7.77148	2.0608e-13	8.52596e-12	exo-alpha-sialidase
BBPR_RS00740	-2.80262	4.7444	3.77943e-11	1.00352e-09	MFS transporter
BBPR_RS01560	-2.81017	4.214	3.78101e-10	7.73151e-09	helix-turn-helix domain-containing protein
BBPR_RS01885	-2.83504	3.8832	9.46484e-10	1.66712e-08	sugar-binding transcriptional regulator
BBPR_RS00170	-2.84523	8.30374	6.52865e-14	2.97807e-12	PTS sugar transporter subunit IIA
BBPR_RS08045	-2.85584	6.3116	4.24053e-13	1.71452e-11	serine hydrolase
BBPR_RS03925	-2.887	11.1292	1.57909e-14	8.0263e-13	hypothetical protein
BBPR_RS09105	-2.93701	9.17162	9.07932e-15	4.75062e-13	nucleotide exchange factor GrpE
BBPR_RS08920	-2.94296	3.44691	3.4545e-09	5.34395e-08	pilus assembly protein
BBPR_RS08110	-2.94463	6.73336	4.69456e-14	2.25719e-12	Ig-like domain-containing protein
BBPR_RS00240	-3.03852	5.04381	7.15723e-13	2.56358e-11	amidohydrolase family protein
BBPR_RS00905	-3.061	5.71312	6.86932e-14	3.05513e-12	type I restriction endonuclease subunit R
BBPR_RS06755	-3.07734	4.1981	1.41419e-11	4.0578e-10	hypothetical protein
BBPR_RS00175	-3.26485	8.00568	4.29174e-17	2.93654e-15	PTS sugar transporter subunit IIB
BBPR_RS08025	-3.27064	3.14701	8.16631e-10	1.48244e-08	tRNA-Thr
BBPR_RS08715	-3.29852	4.33716	6.12396e-13	2.3453e-11	PTS sugar transporter subunit IIC
BBPR_RS00180	-3.38466	10.2573	1.32765e-18	1.2431e-16	PTS ascorbate transporter subunit IIC
BBPR_RS08930	-3.39645	5.52531	8.62817e-16	5.48197e-14	septum site-determining protein minD, TadZ-like protein
BBPR_RS00260	-3.40956	7.45413	5.27962e-18	4.08367e-16	LytTR family DNA-binding domain-containing protein
BBPR_RS06690	-3.52599	3.95437	6.19613e-13	2.3453e-11	transcriptional repressor
BBPR_RS05640	-3.57638	4.07713	1.79515e-13	7.60375e-12	tRNA-Ala
BBPR_RS01480	-3.73662	10.7555	1.07056e-21	1.36038e-19	ATP-dependent chaperone ClpB
BBPR_RS09110	-3.77537	11.2418	4.65082e-22	6.89484e-20	molecular chaperone DnaK
BBPR_RS04090	-3.78352	5.93011	3.40524e-19	3.36551e-17	response regulator transcription factor
BBPR_RS04810	-3.931	4.04308	4.11842e-15	2.28959e-13	helix-turn-helix transcriptional regulator
BBPR_RS09530	-3.94543	6.07724	1.47118e-20	1.53954e-18	phage/plasmid primase, P4 family
BBPR_RS04805	-3.96711	5.05602	2.58975e-18	2.19389e-16	type II toxin-antitoxin system HipA family toxin
BBPR_RS01545	-4.00022	5.02842	2.03416e-18	1.80939e-16	tRNA-Val
BBPR_RS06720	-4.22796	3.86659	8.1358e-16	5.36059e-14	AmmeMemoRadiSam system protein B
BBPR_RS06860	-4.26612	8.42311	1.17095e-25	2.97588e-23	LacI family DNA-binding transcriptional regulator
BBPR_RS00265	-4.37681	6.18612	9.10004e-24	1.79877e-21	ATP-binding protein
BBPR_RS01700	-5.66046	13.7373	4.54115e-40	8.0787e-37	Hsp20/alpha crystallin family protein
BBPR_RS01555	-5.93453	4.78906	5.40934e-26	1.60387e-23	tRNA-Ala
BBPR_RS04900	-2.53783	1.79472	0.000165856	0.000795302	hypothetical protein
BBPR_RS00770	-2.54448	2.94978	8.23833e-07	7.32799e-06	TetR/AcrR family transcriptional regulator
BBPR_RS06660	-2.54473	1.79249	0.000165856	0.000795302	type B 50S ribosomal protein L31
BBPR_RS09630	-2.56613	2.15659	3.86911e-05	0.000210494	hypothetical protein
BBPR_RS08910	-2.57957	2.79475	1.42816e-06	1.17462e-05	DUF4244 domain-containing protein
BBPR_RS06655	-2.61299	2.58551	3.87341e-06	2.89529e-05	30S ribosomal protein S14
BBPR_RS08580	-2.61733	2.81159	9.2496e-07	8.0662e-06	P-II family nitrogen regulator
BBPR_RS09660	-2.65237	2.38342	1.07168e-05	6.93278e-05	hypothetical protein
BBPR_RS05745	-2.68429	2.52953	4.36142e-06	3.16327e-05	hypothetical protein
BBPR_RS07420	-2.80932	2.3449	4.22742e-06	3.08221e-05	response regulator transcription factor
BBPR_RS08040	-2.85084	1.81336	4.04131e-05	0.000218525	hypothetical protein
BBPR_RS02080	-2.87573	2.91152	5.72019e-08	6.73922e-07	MFS transporter
BBPR_RS08905	-2.9286	1.87208	2.05267e-05	0.000118948	TadE family type IV pilus minor pilin
BBPR_RS09635	-2.95735	2.74374	2.02646e-07	2.07188e-06	hypothetical protein
BBPR_RS08030	-2.98088	2.12063	5.1035e-06	3.64623e-05	tRNA-Tyr
BBPR_RS00910	-3.18863	1.07349	0.00105104	0.00393642	plasmid mobilization relaxosome protein MobC
BBPR_RS01580	-3.80066	1.51073	2.54137e-05	0.000142621	hypothetical protein
BBPR_RS08710	-4.15499	2.569	2.26924e-10	4.74939e-09	PTS sugar transporter subunit IIB
BBPR_RS08705	-5.4993	2.17635	8.78338e-10	1.56649e-08	PTS lactose/cellobiose transporter subunit IIA
BBPR_RS04950	-6.40005	1.06512	1.6799e-05	0.000100964	hypothetical protein
BBPR_RS09875	-6.96677	1.49545	1.686e-07	1.74383e-06	hypothetical protein

## Sheet: Table_S4
Table S4: Differentially expressed genes in B. bifidum PRL2010 luxS::pFREM30 after fluidic contact with B. breve 12L and B. bifidum PRL2010 wt respectively, both compared to B. bifidum PRL2010 luxS::pFREM30 grown alone. Genes up-regulated (fold-change of ≥2.5) are highlighted in green and down-regulated (fold-change of ≤-2.5) are highlighted in red.
	Gene	logFC	logCPM	p-value	FDR-adjusted p-value	Gene annotation
B. bifidum PRL2010 luxS::pFREM30 exposed to B. breve 12L	BBPR_RS04345	5.54033	1.39755	0.00253902	0.0038352	hypothetical protein
	BBPR_RS00325	5.29672	9.79149	0	0	rhamnan synthesis F family protein
	BBPR_RS07095	5.03036	8.34969	0	0	GrpB family protein
	BBPR_RS00330	4.73454	8.53018	0	0	acyltransferase
	BBPR_RS04350	4.17076	7.08894	4.77904e-149	6.71941e-148	GIY-YIG nuclease family protein
	BBPR_RS04335	4.1045	8.6705	0	0	hypothetical protein
	BBPR_RS00285	4.04008	7.19552	1.10908e-152	1.58319e-151	glycosyltransferase family 2 protein
	BBPR_RS08105	3.98198	9.12606	0	0	GDSL-type esterase/lipase family protein
	BBPR_RS04870	3.92213	6.913	1.07809e-122	1.34402e-121	HNH endonuclease
	BBPR_RS00375	3.86665	6.63145	2.8269e-96	2.72489e-95	hypothetical protein
	BBPR_RS09930	3.78426	3.18349	1.7103e-08	3.63025e-08	hypothetical protein
	BBPR_RS00315	3.74675	8.14573	2.11605e-292	5.49584e-291	glucosyltransferase domain-containing protein
	BBPR_RS01360	3.71987	5.65692	7.33295e-50	4.15534e-49	memba protein
	BBPR_RS09510	3.65702	7.91494	2.61789e-248	5.97006e-247	permease
	BBPR_RS09605	3.55205	3.47982	6.4117e-10	1.4839e-09	hypothetical protein
	BBPR_RS06290	3.47191	3.77946	1.10965e-11	2.75937e-11	DUF4193 domain-containing protein
	BBPR_RS00930	3.31914	5.90546	4.30391e-55	2.59623e-54	hypothetical protein
	BBPR_RS04330	3.30615	9.59659	0	0	XRE family transcriptional regulator
	BBPR_RS04860	3.13765	6.97176	5.75732e-104	6.04842e-103	DUF4263 domain-containing protein
	BBPR_RS09725	3.13536	5.74066	3.43814e-43	1.76146e-42	DUF262 domain-containing protein
	BBPR_RS00700	3.12616	6.39516	6.89812e-69	4.84943e-68	polysaccharide deacetylase family protein
	BBPR_RS09545	3.11359	4.18591	1.65287e-15	4.66899e-15	site-specific DNA-methyltransferase (adenine-specific)
	BBPR_RS09720	3.10628	1.85735	0.0058652	0.00856791	transposase
	BBPR_RS00595	3.08258	7.09785	1.75071e-109	1.91452e-108	(deoxy)nucleoside triphosphate pyrophosphohydrolase
	BBPR_RS09235	2.99896	6.04185	3.92565e-50	2.2313e-49	hypothetical protein
	BBPR_RS09410	2.95338	4.5086	4.40872e-17	1.31439e-16	hypothetical protein
	BBPR_RS07420	2.945	5.21822	1.1695e-28	4.74396e-28	response regulator transcription factor
	BBPR_RS05790	2.87757	6.29431	2.98187e-59	1.87117e-58	putative DNA binding domain-containing protein
	BBPR_RS00415	2.86433	8.37172	2.26213e-260	5.28774e-259	polysaccharide ABC transporter ATP-binding protein
	BBPR_RS00280	2.86346	8.7436	0	0	RICIN domain-containing protein
	BBPR_RS02545	2.79954	2.83277	1.39189e-05	2.48363e-05	hypothetical protein
	BBPR_RS00410	2.74513	9.14874	0	0	ABC transporter permease
	BBPR_RS09560	2.66039	4.88016	2.75694e-21	9.44225e-21	response regulator
	BBPR_RS00660	2.6204	8.07376	8.81942e-189	1.51306e-187	ATP-binding protein
	BBPR_RS09940	2.59484	3.90864	1.96842e-10	4.64766e-10	transposase
	BBPR_RS09370	2.56546	2.9814	5.87763e-07	1.14253e-06	hypothetical protein
	BBPR_RS04900	2.51997	3.65482	1.35128e-10	3.21079e-10	hypothetical protein
	BBPR_RS06630	2.50697	7.86211	2.56734e-160	3.78026e-159	alpha/beta hydrolase-fold protein
	BBPR_RS04360	2.48891	5.71333	2.93792e-34	1.30808e-33	type III restriction endonuclease subunit M
	BBPR_RS08960	2.48356	8.4703	7.53289e-246	1.69717e-244	glycosyltransferase family 2 protein
	BBPR_RS05135	2.45168	5.89872	8.52757e-38	3.99663e-37	tRNA-Val
	BBPR_RS07415	2.44905	6.95208	1.72211e-79	1.37036e-78	HAMP domain-containing sensor histidine kinase
	BBPR_RS08115	2.44768	6.57809	5.99862e-62	3.94979e-61	hypothetical protein
	BBPR_RS04325	2.44154	9.46293	0	0	DUF5986 family protein
	BBPR_RS09330	2.41418	8.29458	3.2609e-205	6.22232e-204	ParB/RepB/Spo0J family partition protein
	BBPR_RS04055	2.37859	5.18442	1.63257e-22	5.76019e-22	Holliday junction resolvase RuvX
	BBPR_RS04045	2.36081	6.19532	2.20931e-44	1.16051e-43	hypothetical protein
	BBPR_RS04320	2.33001	4.66703	1.67919e-14	4.60422e-14	hypothetical protein
	BBPR_RS00885	2.3112	7.30495	2.99488e-95	2.85736e-94	type I restriction-modification system subunit M
	BBPR_RS00400	2.29753	7.90362	1.37049e-142	1.88442e-141	bifunctional dTDP-4-dehydrorhamnose 3,5-epimerase family protein/NAD(P)-dependent oxidoreductase
	BBPR_RS09610	2.28618	4.46644	1.55701e-12	4.01047e-12	hypothetical protein
	BBPR_RS00405	2.2504	8.71829	2.61156e-250	6.02916e-249	dTDP-glucose 4,6-dehydratase
	BBPR_RS00590	2.24985	8.14361	9.85645e-171	1.52327e-169	DUF3427 domain-containing protein
	BBPR_RS00335	2.23289	7.94139	1.45101e-143	2.00992e-142	NAD(P)-dependent oxidoreductase
	BBPR_RS00395	2.23165	8.19113	3.65531e-173	5.79273e-172	glucose-1-phosphate thymidylyltransferase RfbA
	BBPR_RS01375	2.22359	3.57845	1.7044e-06	3.23249e-06	excisionase
	BBPR_RS03330	2.22236	3.40532	2.25168e-06	4.24033e-06	hypothetical protein
	BBPR_RS01055	2.20458	3.71617	3.25833e-07	6.44088e-07	AAA family ATPase
	BBPR_RS06170	2.19881	1.88795	0.0058652	0.00856791	tRNA-Arg
	BBPR_RS04430	2.19082	3.17375	3.72405e-05	6.38896e-05	hypothetical protein
	BBPR_RS06905	2.18572	9.15907	0	0	FAD-dependent oxidoreductase
	BBPR_RS05785	2.17881	6.55977	4.26707e-52	2.47808e-51	HsdR family type I site-specific deoxyribonuclease
	BBPR_RS06580	2.17759	6.46587	2.02779e-48	1.13193e-47	DUF4230 domain-containing protein
	BBPR_RS09770	2.14258	3.80292	1.96078e-07	3.94264e-07	restriction endonuclease subunit S
	BBPR_RS04380	2.12908	3.12829	8.77942e-06	1.5847e-05	permease
	BBPR_RS08405	2.11793	4.7771	1.19358e-14	3.29203e-14	BrnT family toxin
	BBPR_RS09500	2.10812	2.87701	2.15393e-05	3.77493e-05	hypothetical protein
	BBPR_RS03905	2.09768	5.82518	3.20995e-30	1.34588e-29	ABC transporter permease
	BBPR_RS07235	2.09139	6.66873	8.71535e-55	5.24042e-54	DUF3791 domain-containing protein
	BBPR_RS09705	2.07633	5.17395	3.86939e-19	1.2497e-18	adenine-specific methyltransferase EcoRI family protein
	BBPR_RS00965	2.07527	3.28146	2.20043e-05	3.84921e-05	DUF1778 domain-containing protein
	BBPR_RS06575	2.07147	7.67996	9.84122e-111	1.09542e-109	hypothetical protein
	BBPR_RS07240	2.06379	6.72826	2.83282e-54	1.68171e-53	DUF3990 domain-containing protein
	BBPR_RS04420	2.03006	4.31973	8.18992e-11	1.96853e-10	hypothetical protein
	BBPR_RS00900	2.00409	7.28836	6.40013e-76	4.94556e-75	Abi family protein
	BBPR_RS00105	1.98952	2.17539	0.00154282	0.00236287	hypothetical protein
	BBPR_RS00905	1.96474	6.48931	4.38233e-42	2.18532e-41	type I restriction endonuclease subunit R
	BBPR_RS03960	1.95814	6.31768	1.32465e-36	6.14663e-36	hypothetical protein
	BBPR_RS00820	1.93033	7.68482	8.79923e-100	8.84654e-99	metallophosphoesterase
	BBPR_RS09345	1.92451	6.72609	4.41834e-49	2.48864e-48	R3H domain-containing nucleic acid-binding protein
	BBPR_RS07205	1.91751	6.06554	6.37855e-32	2.73575e-31	DUF979 family protein
	BBPR_RS01200	1.90669	9.50907	0	0	glycerophosphodiester phosphodiesterase family protein
	BBPR_RS00935	1.90616	7.64135	1.63325e-92	1.51197e-91	site-specific integrase
	BBPR_RS07615	1.9045	5.20688	1.83184e-18	5.75722e-18	hypothetical protein
	BBPR_RS08950	1.8956	7.08854	3.99076e-64	2.67481e-63	hypothetical protein
	BBPR_RS02540	1.89383	6.73368	2.51581e-48	1.40017e-47	helix-turn-helix transcriptional regulator
	BBPR_RS02040	1.89027	7.89442	9.82887e-110	1.08118e-108	lipoate--protein ligase family protein
	BBPR_RS09660	1.87333	5.79801	1.39531e-25	5.28185e-25	hypothetical protein
	BBPR_RS05275	1.87003	7.39573	7.6887e-76	5.91682e-75	response regulator transcription factor
	BBPR_RS02445	1.8577	7.54411	1.35942e-83	1.15551e-82	hydroxyethylthiazole kinase
	BBPR_RS02330	1.83114	6.54955	1.09667e-41	5.41101e-41	peptidylprolyl isomerase
	BBPR_RS02095	1.82862	7.68288	1.62734e-93	1.52921e-92	glycosyltransferase family 39 protein
	BBPR_RS09570	1.81299	2.86267	7.38776e-05	0.000124014	transposase
	BBPR_RS09650	1.79848	4.83784	1.29007e-12	3.33669e-12	hypothetical protein
	BBPR_RS00880	1.79482	7.21399	1.59885e-62	1.064e-61	hypothetical protein
	BBPR_RS03750	1.78699	6.77993	7.13901e-47	3.8808e-46	excinuclease ABC subunit UvrB
	BBPR_RS00840	1.7855	7.14597	6.27137e-60	3.96198e-59	ATP-binding protein
	BBPR_RS00755	1.78516	6.03278	2.30191e-27	9.11985e-27	DUF559 domain-containing protein
	BBPR_RS09240	1.78436	7.50946	3.54767e-81	2.93546e-80	class C sortase
	BBPR_RS09070	1.77719	5.24671	2.41373e-15	6.77728e-15	DedA family protein
	BBPR_RS04510	1.76672	4.80929	7.06302e-12	1.78003e-11	oligoribonuclease Orn
	BBPR_RS04425	1.75798	4.46532	2.06116e-09	4.65504e-09	DUF3800 domain-containing protein
	BBPR_RS04375	1.74991	4.64054	3.43459e-10	8.0384e-10	hypothetical protein
	BBPR_RS01310	1.73874	8.1609	1.49232e-119	1.83595e-118	preprotein translocase subunit SecE
	BBPR_RS09340	1.73256	5.95473	9.90624e-24	3.59005e-23	16S rRNA (guanine(527)-N(7))-methyltransferase RsmG
	BBPR_RS00690	1.72704	8.00558	1.33952e-107	1.4396e-106	ImmA/IrrE family metallo-endopeptidase
	BBPR_RS08290	1.72018	10.8225	0	0	beta-N-acetylglucosaminidase domain-containing protein
	BBPR_RS09860	1.71651	5.65238	1.29369e-20	4.35108e-20	hypothetical protein
	BBPR_RS07625	1.70598	9.78997	0	0	alpha-N-acetylglucosaminidase TIM-barrel domain-containing protein
	BBPR_RS03845	1.68609	5.52823	4.00401e-18	1.24171e-17	hypothetical protein
	BBPR_RS03630	1.68361	6.70572	6.32562e-43	3.22313e-42	hypothetical protein
	BBPR_RS01455	1.68023	7.2862	6.67902e-61	4.27732e-60	VWA domain-containing protein
	BBPR_RS05975	1.67908	5.89766	2.71743e-26	1.04559e-25	SPFH domain-containing protein
	BBPR_RS00370	1.67546	6.96768	3.20307e-49	1.80959e-48	glycosyltransferase
	BBPR_RS09550	1.66295	5.14819	3.44801e-14	9.41281e-14	site-specific integrase
	BBPR_RS05570	1.65734	5.77456	8.20195e-20	2.71944e-19	hypothetical protein
	BBPR_RS07620	1.65511	5.24718	1.11028e-14	3.06679e-14	hypothetical protein
	BBPR_RS05660	1.64959	7.60522	3.61987e-74	2.75169e-73	ribosome silencing factor
	BBPR_RS01380	1.63976	10.4706	0	0	site-specific integrase
	BBPR_RS00440	1.62912	3.89533	7.91254e-06	1.43516e-05	IS3 family transposase
	BBPR_RS04090	1.61296	8.23953	4.54456e-112	5.18191e-111	response regulator transcription factor
	BBPR_RS08705	1.60756	3.06287	0.00105143	0.00163169	PTS lactose/cellobiose transporter subunit IIA
	BBPR_RS06220	1.58753	5.29164	2.22895e-14	6.1027e-14	hypothetical protein
	BBPR_RS03240	1.58098	5.28889	5.69535e-15	1.58016e-14	DUF6466 family protein
	BBPR_RS00100	1.5729	6.53834	9.36673e-34	4.12136e-33	zinc ribbon domain-containing protein
	BBPR_RS09675	1.56932	3.31566	0.000444882	0.00071166	hypothetical protein
	BBPR_RS00785	1.55838	5.97953	9.81787e-23	3.48376e-22	23S rRNA (pseudouridine(1915)-N(3))-methyltransferase RlmH
	BBPR_RS09445	1.55818	5.13355	3.15838e-12	8.03561e-12	hypothetical protein
	BBPR_RS00305	1.55606	2.43832	0.010489	0.0147922	IS3 family transposase
	BBPR_RS07245	1.53379	5.21102	3.36347e-13	8.83382e-13	hypothetical protein
	BBPR_RS05800	1.53049	7.5717	1.9599e-64	1.31835e-63	type I restriction-modification system subunit M
	BBPR_RS08990	1.52954	8.89289	6.67358e-182	1.08518e-180	DUF4012 domain-containing protein
	BBPR_RS02440	1.52647	7.23549	5.86335e-53	3.43714e-52	phosphomethylpyrimidine synthase ThiC
	BBPR_RS01385	1.51839	9.21956	1.01613e-221	2.11129e-220	zinc-ribbon domain-containing protein
	BBPR_RS01605	1.51731	7.983	2.89706e-86	2.53154e-85	DUF4116 domain-containing protein
	BBPR_RS04340	1.51462	2.81786	0.00428464	0.00633381	hypothetical protein
	BBPR_RS00390	1.51443	4.69335	1.49828e-09	3.41265e-09	transposase
	BBPR_RS03150	1.51288	4.95152	1.00275e-10	2.39787e-10	DUF559 domain-containing protein
	BBPR_RS01050	1.50946	3.88697	6.57794e-06	1.20178e-05	DUF4143 domain-containing protein
	BBPR_RS00310	1.50301	3.6996	2.86582e-05	4.97133e-05	IS3 family transposase
	BBPR_RS07090	1.50112	7.31567	1.6659e-53	9.82723e-53	hypothetical protein
	BBPR_RS02805	1.4866	7.85005	2.05525e-77	1.61484e-76	phospho-N-acetylmuramoyl-pentapeptide- transferase
	BBPR_RS07450	1.48597	8.89685	1.30144e-171	2.02807e-170	ABC transporter permease
	BBPR_RS08965	1.47195	7.6566	9.91777e-62	6.50745e-61	zinc ribbon domain-containing protein
	BBPR_RS04875	1.47086	6.39525	2.58973e-26	9.98515e-26	DNA cytosine methyltransferase
	BBPR_RS00985	1.46474	9.74867	2.02553e-303	5.82729e-302	glycoside hydrolase N-terminal domain-containing protein
	BBPR_RS04520	1.45872	2.58787	0.0109689	0.0154344	hypothetical protein
	BBPR_RS08245	1.45224	7.13559	6.2336e-45	3.29289e-44	class 1b ribonucleoside-diphosphate reductase subunit beta
	BBPR_RS01820	1.44436	7.62814	1.00373e-61	6.56286e-61	AEC family transporter
	BBPR_RS09540	1.44261	4.76563	5.45215e-10	1.2681e-09	Eco57I restriction-modification methylase domain-containing protein
	BBPR_RS05565	1.43823	6.85964	1.56578e-37	7.32004e-37	SOS response-associated peptidase
	BBPR_RS05550	1.43507	4.42643	8.02206e-08	1.64668e-07	hypothetical protein
	BBPR_RS00080	1.41809	3.4219	0.000284005	0.00045942	DUF4160 domain-containing protein
	BBPR_RS08850	1.41495	8.61148	6.50814e-132	8.63137e-131	metallophosphoesterase family protein
	BBPR_RS00300	1.41326	7.10532	1.76432e-40	8.56953e-40	IS21 family transposase
	BBPR_RS06870	1.41104	9.93206	0	0	alpha-L-fucosidase
	BBPR_RS09285	1.40821	9.40932	4.45602e-224	9.36265e-223	ubiquitin-like domain-containing protein
	BBPR_RS08150	1.40589	6.77687	2.08135e-35	9.53952e-35	response regulator transcription factor
	BBPR_RS01365	1.40418	3.88356	6.57794e-06	1.20178e-05	sigma-70 family RNA polymerase sigma factor
	BBPR_RS02220	1.40096	8.03987	1.82494e-77	1.43993e-76	ribonuclease J
	BBPR_RS09485	1.39675	4.27163	1.60511e-06	3.05035e-06	HNH endonuclease
	BBPR_RS05805	1.39267	7.11423	1.5297e-42	7.71033e-42	GIY-YIG nuclease family protein
	BBPR_RS01930	1.38716	4.01141	1.40876e-05	2.51133e-05	hypothetical protein
	BBPR_RS09635	1.38258	5.83728	2.90459e-18	9.06775e-18	hypothetical protein
	BBPR_RS07460	1.37566	6.30024	1.13277e-21	3.93002e-21	ABC transporter ATP-binding protein
	BBPR_RS05555	1.37301	6.46955	1.80634e-26	6.99347e-26	GNAT family N-acetyltransferase
	BBPR_RS04580	1.36774	6.35407	2.16455e-22	7.6228e-22	EndoU domain-containing protein
	BBPR_RS09645	1.36118	1.71795	0.0317899	0.0422509	hypothetical protein
	BBPR_RS01205	1.3582	9.45602	3.75202e-215	7.38556e-214	arginine--tRNA ligase
	BBPR_RS09575	1.35305	4.55796	2.20685e-06	4.16429e-06	IS3 family transposase
	BBPR_RS08500	1.35106	7.94395	5.40029e-73	4.072e-72	Asp-tRNA(Asn)/Glu-tRNA(Gln) amidotransferase subunit GatB
	BBPR_RS06780	1.35031	10.0821	0	0	hypothetical protein
	BBPR_RS06260	1.34749	8.1697	7.46945e-81	6.09951e-80	peptidase
	BBPR_RS05860	1.34687	6.65492	3.89642e-27	1.53396e-26	DUF4190 domain-containing protein
	BBPR_RS01060	1.34617	2.84777	0.0333029	0.0440116	tRNA-Glu
	BBPR_RS08450	1.33523	7.51608	5.97708e-49	3.34645e-48	ABC transporter substrate-binding protein
	BBPR_RS05545	1.33027	5.88043	6.79381e-18	2.08611e-17	nitrilase-related carbon-nitrogen hydrolase
	BBPR_RS08250	1.32789	4.87578	6.43994e-08	1.32775e-07	PLP-dependent transferase
	BBPR_RS07445	1.32548	4.22083	8.28353e-06	1.49664e-05	hypothetical protein
	BBPR_RS02200	1.32536	6.60156	4.18913e-27	1.64573e-26	type II toxin-antitoxin system RelB/DinJ family antitoxin
	BBPR_RS08390	1.32262	9.46725	2.72908e-217	5.60811e-216	homoserine O-succinyltransferase
	BBPR_RS08170	1.32214	6.11616	1.22071e-19	4.01887e-19	winged helix-turn-helix domain-containing protein
	BBPR_RS01640	1.32016	8.0152	1.95254e-70	1.42627e-69	MerR family transcriptional regulator
	BBPR_RS07210	1.31657	4.90377	3.22954e-09	7.18102e-09	pyroglutamyl-peptidase I
	BBPR_RS03195	1.31083	7.26901	1.18392e-41	5.82612e-41	depupylase/deamidase Dop
	BBPR_RS04975	1.30764	3.10417	0.00905369	0.0128944	hypothetical protein
	BBPR_RS03795	1.30699	8.93566	1.38965e-149	1.96867e-148	glycogen debranching protein GlgX
	BBPR_RS09625	1.29355	5.17728	3.10408e-10	7.27397e-10	hypothetical protein
	BBPR_RS04100	1.28882	9.30071	2.32183e-185	3.84232e-184	CTP synthase
	BBPR_RS09795	1.28737	7.33842	1.43259e-43	7.44151e-43	c
	BBPR_RS04810	1.28549	4.05555	3.50595e-05	6.03139e-05	helix-turn-helix transcriptional regulator
	BBPR_RS05540	1.28516	5.45861	1.59776e-11	3.94171e-11	NUDIX hydrolase N-terminal domain-containing protein
	BBPR_RS01260	1.28249	6.79876	4.79325e-28	1.92347e-27	AEC family transporter
	BBPR_RS05270	1.28097	4.18721	2.60027e-05	4.52747e-05	FtsX-like permease family protein
	BBPR_RS04575	1.27384	5.99421	2.19334e-17	6.60474e-17	phage portal protein
	BBPR_RS04310	1.26762	4.99081	3.10461e-08	6.48673e-08	ISL3 family transposase
	BBPR_RS09825	1.26497	4.93289	2.10732e-08	4.45275e-08	hypothetical protein
	BBPR_RS04040	1.26481	8.12103	1.83094e-69	1.31183e-68	DUF948 domain-containing protein
	BBPR_RS09250	1.25418	9.405	2.57639e-187	4.3404e-186	LPXTG cell wall anchor domain-containing protein
	BBPR_RS05125	1.25358	10.4292	0	0	dicarboxylate/amino acid:cation symporter
	BBPR_RS00980	1.24972	10.0716	6.09085e-292	1.56026e-290	ABC transporter ATP-binding protein
	BBPR_RS00060	1.24729	6.328	1.81463e-20	6.07042e-20	LacI family DNA-binding transcriptional regulator
	BBPR_RS07985	1.23391	9.6261	6.85862e-205	1.29552e-203	CapA family protein
	BBPR_RS00295	1.22916	4.79815	2.94991e-07	5.85597e-07	ATP-binding protein
	BBPR_RS09895	1.22503	3.64703	0.00109936	0.00170183	DivIVA domain-containing protein
	BBPR_RS00150	1.22262	3.27126	0.00745205	0.0107277	hypothetical protein
	BBPR_RS09335	1.21998	9.50762	8.83407e-188	1.50179e-186	AAA family ATPase
	BBPR_RS00095	1.20743	6.78357	3.10988e-24	1.14253e-23	BsuBI/PstI family type II restriction endonuclease
	BBPR_RS01430	1.20624	8.03352	1.73631e-61	1.12349e-60	MIP/aquaporin family protein
	BBPR_RS06280	1.20578	8.22491	3.73696e-69	2.66722e-68	bifunctional (p)ppGpp synthetase/guanosine-3',5'-bis(diphosphate) 3'-pyrophosphohydrolase
	BBPR_RS01460	1.20462	6.49596	9.00646e-22	3.1305e-21	isopeptide-forming domain-containing fimbrial protein
	BBPR_RS09325	1.20172	7.29579	1.63272e-34	7.3218e-34	thioredoxin-disulfide reductase
	BBPR_RS09865	1.19946	6.39511	1.49362e-20	5.00551e-20	ATP-binding cassette domain-containing protein
	BBPR_RS00695	1.1985	7.54145	6.82355e-43	3.4674e-42	helix-turn-helix transcriptional regulator
	BBPR_RS09790	1.19437	5.8144	4.58861e-13	1.19842e-12	guanylate kinase
	BBPR_RS09565	1.19209	3.98878	0.000461136	0.0007364	LuxR C-terminal-related transcriptional regulator
	BBPR_RS05535	1.18906	4.37143	6.16875e-06	1.13205e-05	transcriptional regulator
	BBPR_RS02810	1.18718	7.41493	7.5939e-40	3.64118e-39	UDP-N-acetylmuramoyl-L-alanine--D-glutamate ligase
	BBPR_RS05750	1.1836	5.29547	1.23723e-08	2.66239e-08	TlyA family rRNA (cytidine-2'-O)-methyltransferase
	BBPR_RS01560	1.17236	2.71064	0.0314166	0.041844	helix-turn-helix domain-containing protein
	BBPR_RS01140	1.1691	6.8106	1.22193e-23	4.41122e-23	FKBP-type peptidyl-prolyl cis-trans isomerase
	BBPR_RS04530	1.16749	4.5866	3.72044e-06	6.90886e-06	DUF1922 domain-containing protein
	BBPR_RS03900	1.16185	5.24871	1.04759e-09	2.40073e-09	ABC transporter ATP-binding protein
	BBPR_RS04995	1.15875	6.96119	3.77002e-29	1.55972e-28	DUF881 domain-containing protein
	BBPR_RS03055	1.15833	7.54508	3.8479e-40	1.84976e-39	cysteine desulfurase family protein
	BBPR_RS04365	1.15267	7.97573	7.22322e-53	4.22107e-52	DUF4268 domain-containing protein
	BBPR_RS08490	1.15109	6.80732	1.75878e-25	6.64427e-25	DUF2469 domain-containing protein
	BBPR_RS05280	1.14945	6.80975	4.10476e-23	1.47048e-22	HAMP domain-containing sensor histidine kinase
	BBPR_RS08410	1.14889	6.51666	1.00423e-20	3.40202e-20	hypothetical protein
	BBPR_RS01890	1.14825	4.4322	2.87601e-05	4.98438e-05	PTS transporter subunit IIC
	BBPR_RS03335	1.14267	5.15348	2.85159e-09	6.37094e-09	hypothetical protein
	BBPR_RS05965	1.14052	5.43036	4.28542e-11	1.04482e-10	metallopeptidase family protein
	BBPR_RS04835	1.13748	6.31742	2.33687e-16	6.81738e-16	LysR family transcriptional regulator
	BBPR_RS05665	1.13556	10.4856	0	0	bifunctional UDP-N-acetylglucosamine diphosphorylase/glucosamine-1-phosphate N-acetyltransferase GlmU
	BBPR_RS08875	1.13018	5.90446	4.29215e-13	1.12256e-12	ACT domain-containing protein
	BBPR_RS06445	1.12907	6.17352	4.51295e-15	1.25771e-14	GTP pyrophosphokinase family protein
	BBPR_RS04750	1.12399	5.32066	3.11684e-09	6.94694e-09	MerR family DNA-binding transcriptional regulator
	BBPR_RS07980	1.12172	7.76929	1.97433e-46	1.06705e-45	YigZ family protein
	BBPR_RS07970	1.11937	8.82924	1.05632e-101	1.08534e-100	4-alpha-glucanotransferase
	BBPR_RS09040	1.11629	2.81802	0.0200458	0.0274219	hypothetical protein
	BBPR_RS02555	1.11254	3.47702	0.00399279	0.00591642	hypothetical protein
	BBPR_RS07215	1.10471	10.4295	1.28432e-296	3.43096e-295	hypothetical protein
	BBPR_RS08900	1.1031	5.45809	1.01748e-09	2.33458e-09	flp pilus-assembly TadE/G-like family protein
	BBPR_RS04295	1.10153	9.8852	2.49163e-200	4.65936e-199	choloylglycine hydrolase
	BBPR_RS04785	1.10078	6.71101	2.87203e-21	9.81845e-21	base excision DNA repair protein, HhH-GPD family
	BBPR_RS09870	1.10056	4.30769	6.05776e-05	0.000102331	MptD family putative ECF transporter S component
	BBPR_RS03895	1.09774	3.17757	0.0113718	0.0159649	cation-translocating P-type ATPase C-terminal domain-containing protein
	BBPR_RS03850	1.09684	7.56744	4.81009e-38	2.26002e-37	DUF1294 domain-containing protein
	BBPR_RS00530	1.09526	7.07209	2.0159e-27	8.03782e-27	protein phosphatase 2C domain-containing protein
	BBPR_RS01975	1.08959	9.0209	5.46868e-115	6.35182e-114	Nramp family divalent metal transporter
	BBPR_RS07775	1.087	9.00404	1.1583e-111	1.30483e-110	discoidin domain-containing protein
	BBPR_RS02590	1.08686	7.45132	1.89031e-35	8.70662e-35	isoprenyl transferase
	BBPR_RS01755	1.07908	6.89006	6.10803e-23	2.18394e-22	type 1 glutamine amidotransferase
	BBPR_RS08220	1.07794	4.92654	9.3872e-08	1.91638e-07	IS30 family transposase
	BBPR_RS00005	1.07229	8.66108	3.01434e-84	2.57389e-83	chromosomal replication initiator protein DnaA
	BBPR_RS02205	1.0722	8.45471	1.358e-69	9.76712e-69	transposase
	BBPR_RS04435	1.0711	4.32846	9.68403e-05	0.000160684	helix-turn-helix domain-containing protein
	BBPR_RS08840	1.06894	7.81487	4.95856e-42	2.46609e-41	transglycosylase domain-containing protein
	BBPR_RS09810	1.06699	3.03974	0.0371044	0.0485645	permease
	BBPR_RS07350	1.06686	7.51399	2.62948e-33	1.15155e-32	glycosyltransferase family 2 protein
	BBPR_RS02170	1.05918	6.60017	1.46724e-18	4.61908e-18	serine/threonine-protein kinase
	BBPR_RS00535	1.04319	6.53252	8.59615e-18	2.6309e-17	FHA domain-containing protein
	BBPR_RS08125	1.0422	4.74433	1.4501e-05	2.5801e-05	hypothetical protein
	BBPR_RS03260	1.03755	6.53821	9.46199e-18	2.8902e-17	DUF58 domain-containing protein
	BBPR_RS00385	1.037	4.70217	4.88075e-06	9.01878e-06	transposase
	BBPR_RS06205	1.03374	5.80727	1.06691e-11	2.66015e-11	DUF3000 family protein
	BBPR_RS02290	1.01559	5.1798	9.75131e-08	1.98854e-07	LacI family DNA-binding transcriptional regulator
	BBPR_RS09655	1.0155	7.34154	6.4671e-29	2.64627e-28	hypothetical protein
	BBPR_RS02830	1.01337	7.21741	4.62681e-28	1.86067e-27	FtsQ-type POTRA domain-containing protein
	BBPR_RS02165	1.01079	8.0671	1.77615e-47	9.79765e-47	Ig-like domain-containing protein
	BBPR_RS03580	1.00428	5.01519	1.24712e-06	2.38945e-06	aminotransferase class IV
	BBPR_RS01150	1.00289	7.20512	4.75388e-26	1.81794e-25	hypothetical protein
	BBPR_RS07750	1.00099	4.51668	3.40004e-05	5.85458e-05	hypothetical protein
	BBPR_RS00665	1.00017	5.40189	1.62375e-08	3.45834e-08	mobilization protein
	BBPR_RS04925	-1.00327	10.0227	5.09379e-238	1.1076e-236	WYL domain-containing protein
	BBPR_RS02345	-1.00764	7.41116	1.42686e-42	7.23098e-42	MarR family transcriptional regulator
	BBPR_RS02745	-1.0124	8.82364	7.43226e-105	7.89678e-104	cation diffusion facilitator family transporter
	BBPR_RS00070	-1.01667	2.0498	0.0304942	0.0407024	substrate-binding domain-containing protein
	BBPR_RS07280	-1.01724	8.28397	2.55267e-75	1.95635e-74	thioesterase family protein
	BBPR_RS08770	-1.02011	6.76458	8.06736e-29	3.29388e-28	FAD:protein FMN transferase
	BBPR_RS04645	-1.02064	2.45587	0.0233157	0.0315944	3-hydroxy-3-methylglutaryl CoA synthase
	BBPR_RS04200	-1.02223	8.23081	7.76898e-74	5.88178e-73	alpha/beta hydrolase
	BBPR_RS04125	-1.02867	7.62118	1.08844e-51	6.26269e-51	SUF system NifU family Fe-S cluster assembly protein
	BBPR_RS04985	-1.02952	9.20926	6.81632e-142	9.30403e-141	MerR family transcriptional regulator
	BBPR_RS05175	-1.02995	9.52088	1.13663e-180	1.83233e-179	molecular chaperone DnaJ
	BBPR_RS01495	-1.03123	5.07078	2.62655e-10	6.19376e-10	DUF2974 domain-containing protein
	BBPR_RS09905	-1.03212	3.6582	0.000160597	0.000263205	hypothetical protein
	BBPR_RS04680	-1.03979	3.27698	0.000959308	0.00149368	CHAP domain-containing protein
	BBPR_RS08585	-1.04008	8.90559	7.04904e-118	8.50433e-117	ammonium transporter
	BBPR_RS06655	-1.04524	2.6589	0.0242318	0.0327883	30S ribosomal protein S14
	BBPR_RS01405	-1.04574	8.69416	7.96356e-105	8.41348e-104	50S ribosomal protein L9
	BBPR_RS04105	-1.04904	10.2334	8.26881e-297	2.24097e-295	Fe-S cluster assembly protein SufB
	BBPR_RS09045	-1.05199	8.82654	8.095e-118	9.70362e-117	hypothetical protein
	BBPR_RS06715	-1.0525	2.89736	0.00335068	0.00500861	tRNA-Arg
	BBPR_RS02350	-1.06804	8.50641	2.74186e-95	2.62937e-94	ABC transporter ATP-binding protein
	BBPR_RS06400	-1.07211	10.9297	0	0	recombinase RecA
	BBPR_RS04020	-1.07213	7.33498	9.44518e-46	5.04642e-45	ABC transporter ATP-binding protein
	BBPR_RS04885	-1.0746	4.11453	1.02603e-05	1.84311e-05	GH25 family lysozyme
	BBPR_RS01670	-1.07855	6.98748	2.18589e-36	1.01178e-35	APC family permease
	BBPR_RS08785	-1.08045	10.7345	0	0	phosphoenolpyruvate--protein phosphotransferase
	BBPR_RS03635	-1.08146	7.14199	8.87493e-42	4.39051e-41	hemolysin III family protein
	BBPR_RS04855	-1.08163	5.73805	4.62424e-17	1.37477e-16	aldo/keto reductase
	BBPR_RS05780	-1.08335	6.84795	1.64946e-32	7.12353e-32	argininosuccinate lyase
	BBPR_RS02090	-1.08393	7.64541	2.83953e-58	1.76998e-57	PFL family protein
	BBPR_RS04005	-1.08908	8.48103	1.70199e-98	1.68398e-97	exodeoxyribonuclease V subunit gamma
	BBPR_RS08435	-1.09662	7.1596	5.65407e-43	2.88883e-42	hypothetical protein
	BBPR_RS04735	-1.09681	8.53666	3.40439e-105	3.63784e-104	dihydroorotate dehydrogenase electron transfer subunit
	BBPR_RS02385	-1.10786	6.28827	2.47382e-25	9.30795e-25	DUF3107 domain-containing protein
	BBPR_RS06695	-1.11222	8.75582	5.80171e-122	7.1849e-121	5-(carboxyamino)imidazole ribonucleotide synthase
	BBPR_RS02595	-1.11563	7.11439	3.00873e-44	1.576e-43	YwqG family protein
	BBPR_RS07965	-1.11732	9.33199	4.44395e-187	7.41981e-186	50S ribosomal protein L13
	BBPR_RS03295	-1.1183	9.72103	3.99356e-243	8.89042e-242	hypothetical protein
	BBPR_RS01980	-1.11888	8.58668	4.72914e-112	5.3597e-111	MDR family MFS transporter
	BBPR_RS06155	-1.11899	10.1788	2.96439387504748e-323	8.94258818972656e-322	Na+/H+ antiporter NhaA
	BBPR_RS01155	-1.11946	9.5452	3.43402e-216	6.98003e-215	co-chaperone YbbN
	BBPR_RS02915	-1.12059	8.30513	3.92368e-93	3.65039e-92	folylpolyglutamate synthase/dihydrofolate synthase family protein
	BBPR_RS01220	-1.13564	10.9526	0	0	N-acetylglucosamine-specific PTS transporter subunit IIBC
	BBPR_RS02975	-1.14421	7.48387	2.65955e-54	1.58387e-53	Cys-tRNA(Pro) deacylase
	BBPR_RS02355	-1.14495	9.15083	9.05292e-172	1.4226e-170	ABC transporter ATP-binding protein
	BBPR_RS07180	-1.15152	7.39634	1.5881e-54	9.48802e-54	alpha/beta hydrolase
	BBPR_RS02640	-1.15837	4.84099	7.66078e-12	1.92549e-11	aldo/keto reductase
	BBPR_RS09380	-1.16145	1.72855	0.0326503	0.0432715	hypothetical protein
	BBPR_RS07145	-1.1625	7.56538	1.90657e-62	1.26428e-61	O-acetylhomoserine aminocarboxypropyltransferase/cysteine synthase
	BBPR_RS07025	-1.1629	5.81962	2.6456e-19	8.60396e-19	glycoside hydrolase family 13 protein
	BBPR_RS01715	-1.17066	8.48393	3.0117e-110	3.33247e-109	RNA-binding protein
	BBPR_RS05905	-1.18003	8.93527	2.21634e-161	3.31564e-160	histidine phosphatase family protein
	BBPR_RS00810	-1.18331	8.0622	1.97099e-90	1.7892e-89	mycoredoxin
	BBPR_RS02115	-1.18377	7.23816	3.86193e-52	2.24978e-51	A/G-specific adenine glycosylase
	BBPR_RS04205	-1.1851	10.4758	0	0	50S ribosomal protein L25/general stress protein Ctc
	BBPR_RS04920	-1.18746	8.93378	7.77483e-160	1.13585e-158	UTP--glucose-1-phosphate uridylyltransferase
	BBPR_RS07440	-1.19031	2.77108	0.000771658	0.00121666	hypothetical protein
	BBPR_RS01520	-1.19087	2.68294	0.00137875	0.00212203	hypothetical protein
	BBPR_RS08090	-1.20132	10.4297	0	0	FHA domain-containing protein
	BBPR_RS01395	-1.20321	10.4595	0	0	single-stranded DNA-binding protein
	BBPR_RS08550	-1.21768	3.42693	1.29546e-05	2.31598e-05	hypothetical protein
	BBPR_RS01110	-1.2252	9.55574	1.99425e-260	4.72056e-259	UDP-N-acetylglucosamine 1-carboxyvinyltransferase
	BBPR_RS07005	-1.22634	7.76544	1.3513e-79	1.07988e-78	oligoribonuclease
	BBPR_RS09805	-1.22685	2.0254	0.0123713	0.0172773	50S ribosomal protein L33
	BBPR_RS01965	-1.22735	10.002	0	0	aldo/keto reductase
	BBPR_RS05605	-1.22786	7.56248	8.14148e-70	5.87821e-69	NAD(P)H-dependent oxidoreductase
	BBPR_RS03415	-1.23059	7.6091	1.62942e-71	1.20913e-70	ECF transporter S component
	BBPR_RS00545	-1.23734	9.60776	1.51754e-274	3.78373e-273	prolyl oligopeptidase family serine peptidase
	BBPR_RS01255	-1.23747	8.83637	7.2218e-164	1.08909e-162	transporter
	BBPR_RS00940	-1.23898	4.30305	2.81471e-09	6.29607e-09	tRNA-Ser
	BBPR_RS08235	-1.24254	7.78119	1.02871e-84	8.82428e-84	class Ib ribonucleoside-diphosphate reductase assembly flavoprotein NrdI
	BBPR_RS08330	-1.24391	9.11449	9.23698e-200	1.69345e-198	biotin--[acetyl-CoA-carboxylase] ligase
	BBPR_RS01030	-1.26023	5.84136	1.18349e-24	4.38244e-24	ABC transporter permease
	BBPR_RS04210	-1.26105	8.05599	5.20291e-101	5.28774e-100	branched-chain amino acid aminotransferase
	BBPR_RS05525	-1.26316	7.434	5.34916e-69	3.77469e-68	GNAT family N-acetyltransferase
	BBPR_RS04025	-1.27243	8.93036	1.84092e-189	3.18753e-188	30S ribosomal protein S4
	BBPR_RS09680	-1.27496	3.15269	0.000113261	0.0001871	hypothetical protein
	BBPR_RS04675	-1.27745	2.14289	0.0028574	0.00429529	phage holin
	BBPR_RS06995	-1.28265	8.21497	1.05674e-114	1.21981e-113	PIF1 family ATP-dependent DNA helicase
	BBPR_RS07000	-1.28432	7.17313	2.07698e-59	1.30773e-58	Cof-type HAD-IIB family hydrolase
	BBPR_RS02300	-1.30031	8.60184	2.44825e-154	3.52172e-153	endonuclease/exonuclease/phosphatase family protein
	BBPR_RS00230	-1.30145	11.6871	0	0	phosphoenolpyruvate carboxylase
	BBPR_RS00735	-1.30229	9.11409	1.89281e-215	3.80598e-214	MFS transporter
	BBPR_RS06700	-1.30339	8.10897	3.54612e-109	3.85537e-108	5-(carboxyamino)imidazole ribonucleotide mutase
	BBPR_RS09060	-1.30542	1.83726	0.0300253	0.0401052	hypothetical protein
	BBPR_RS02120	-1.30958	8.68788	2.45943e-165	3.73913e-164	hypothetical protein
	BBPR_RS01250	-1.30974	8.95011	1.19241e-196	2.14405e-195	ABC transporter ATP-binding protein
	BBPR_RS06605	-1.32394	10.808	0	0	DNA methylase
	BBPR_RS03010	-1.32491	7.86028	3.73382e-98	3.67486e-97	50S ribosomal protein L20
	BBPR_RS07960	-1.33356	10.0942	0	0	30S ribosomal protein S9
	BBPR_RS02505	-1.33957	6.63268	4.32401e-45	2.29062e-44	2,3,4,5-tetrahydropyridine-2,6-dicarboxylate N-succinyltransferase
	BBPR_RS02965	-1.34317	7.58407	2.2321e-87	1.97821e-86	4-hydroxy-3-methylbut-2-enyl diphosphate reductase
	BBPR_RS08540	-1.34606	13.0185	0	0	HAD-IC family P-type ATPase
	BBPR_RS05055	-1.34795	7.77464	5.04224e-98	4.93664e-97	aquaporin
	BBPR_RS08580	-1.35839	6.08234	6.99698e-30	2.92062e-29	P-II family nitrogen regulator
	BBPR_RS01485	-1.3695	6.09245	2.72954e-34	1.2182e-33	mechanosensitive ion channel family protein
	BBPR_RS00625	-1.36995	4.95934	1.76314e-17	5.33507e-17	tRNA-Leu
	BBPR_RS07370	-1.3714	9.46224	2.47989e-307	7.36093e-306	DUF4190 domain-containing protein
	BBPR_RS05900	-1.37822	10.1087	0	0	solute carrier family 23 protein
	BBPR_RS04065	-1.39873	7.01256	2.65727e-62	1.75586e-61	prepilin peptidase
	BBPR_RS09835	-1.4003	3.8398	2.77017e-08	5.80091e-08	N-acetylglucosamine-6-phosphate deacetylase
	BBPR_RS02725	-1.41215	5.65869	1.20534e-26	4.67633e-26	methyltransferase
	BBPR_RS06955	-1.4205	9.51107	0	0	type I methionyl aminopeptidase
	BBPR_RS01115	-1.42059	4.06367	7.99903e-10	1.84397e-09	MFS transporter
	BBPR_RS06045	-1.4223	2.56474	0.000388277	0.000623243	thiamine pyrophosphate-dependent dehydrogenase E1 component subunit alpha
	BBPR_RS05235	-1.43322	9.40632	0	0	phosphoglycerate kinase
	BBPR_RS04010	-1.43381	7.38936	1.94009e-83	1.64162e-82	DUF4418 family protein
	BBPR_RS08100	-1.44117	12.1498	0	0	50S ribosomal protein L10
	BBPR_RS04660	-1.44989	3.46939	4.69984e-07	9.1932e-07	tail fiber protein
	BBPR_RS06025	-1.4541	4.27133	6.58625e-12	1.66212e-11	aminotransferase class I/II-fold pyridoxal phosphate-dependent enzyme
	BBPR_RS09915	-1.45434	2.50447	0.000891015	0.00139198	phage tail spike protein
	BBPR_RS00340	-1.47486	6.16336	1.59248e-41	7.81612e-41	leucine zipper domain-containing protein
	BBPR_RS04215	-1.49156	4.57775	2.77046e-15	7.76725e-15	phosphoesterase
	BBPR_RS05240	-1.49874	10.1594	0	0	DNA-binding protein WhiA
	BBPR_RS01785	-1.5031	5.60191	2.66683e-27	1.05433e-26	50S ribosomal protein L32
	BBPR_RS06395	-1.5089	9.59547	0	0	regulatory protein RecX
	BBPR_RS06960	-1.51008	10.0262	0	0	HdeD family acid-resistance protein
	BBPR_RS05105	-1.51517	7.52039	4.05271e-101	4.1413e-100	crossover junction endodeoxyribonuclease RuvC
	BBPR_RS01730	-1.51611	11.717	0	0	LysE family transporter
	BBPR_RS01660	-1.52879	10.903	0	0	50S ribosomal protein L28
	BBPR_RS08305	-1.53148	5.70901	3.30716e-32	1.4217e-31	4'-phosphopantetheinyl transferase superfamily protein
	BBPR_RS06735	-1.54326	8.90138	1.41424e-266	3.43459e-265	DNA primase
	BBPR_RS06660	-1.54579	2.94522	2.26233e-05	3.95379e-05	type B 50S ribosomal protein L31
	BBPR_RS06945	-1.54899	7.31293	5.85311e-95	5.556e-94	3'-5' exonuclease
	BBPR_RS08820	-1.5493	5.37099	3.79576e-24	1.38906e-23	signal recognition particle sRNA small type
	BBPR_RS04665	-1.56733	2.58602	8.12589e-05	0.000135916	tail type measure protein
	BBPR_RS09600	-1.57016	1.26947	0.0369901	0.0484733	LPXTG cell wall anchor domain-containing protein
	BBPR_RS07945	-1.59371	7.05648	8.1864e-85	7.05464e-84	bifunctional acetaldehyde-CoA/alcohol dehydrogenase
	BBPR_RS06765	-1.5973	10.5084	0	0	RecQ family ATP-dependent DNA helicase
	BBPR_RS01910	-1.60144	8.95767	2.3127e-295	6.09118e-294	50S ribosomal protein L19
	BBPR_RS03995	-1.60797	6.73852	1.46843e-70	1.08109e-69	xanthine phosphoribosyltransferase
	BBPR_RS01665	-1.62192	11.511	0	0	ATP-dependent DNA helicase RecG
	BBPR_RS04550	-1.62466	6.0408	2.46747e-47	1.35711e-46	hypothetical protein
	BBPR_RS06705	-1.62779	6.93931	7.96797e-81	6.47831e-80	zinc-binding dehydrogenase
	BBPR_RS09365	-1.68691	4.33971	1.77528e-16	5.20339e-16	50S ribosomal protein L34
	BBPR_RS01165	-1.68967	3.50115	5.96661e-09	1.30498e-08	tRNA-Arg
	BBPR_RS05180	-1.70007	11.6827	0	0	heat-inducible transcriptional repressor HrcA
	BBPR_RS03605	-1.70033	0.991509	0.0256072	0.0344996	tRNA-Leu
	BBPR_RS09620	-1.70844	1.10831	0.0224332	0.0304427	hypothetical protein
	BBPR_RS08790	-1.75104	8.04531	5.43629e-193	9.59044e-192	HPr family phosphocarrier protein
	BBPR_RS00110	-1.75951	3.45753	3.71308e-10	8.67932e-10	tyrosine-type recombinase/integrase
	BBPR_RS01425	-1.7613	3.80588	1.7093e-12	4.39065e-12	tRNA-Lys
	BBPR_RS06640	-1.80398	7.3103	3.88636e-127	4.97774e-126	metal ABC transporter solute-binding protein
	BBPR_RS09780	-1.82892	8.06395	2.7328e-208	5.2684e-207	hypothetical protein
	BBPR_RS04880	-1.86456	1.26828	0.00390062	0.00579362	hypothetical protein
	BBPR_RS08230	-1.86925	8.43737	1.751e-300	4.88712e-299	glutaredoxin family protein
	BBPR_RS02185	-1.8759	8.96346	0	0	GNAT family N-acetyltransferase
	BBPR_RS07395	-1.87609	7.39567	7.92382e-146	1.10579e-144	glycoside-pentoside-hexuronide (GPH):cation symporter
	BBPR_RS03000	-1.93412	10.5092	0	0	translation initiation factor IF-3
	BBPR_RS02190	-1.97038	8.17393	5.08429e-262	1.21893e-260	MFS transporter
	BBPR_RS03990	-2.01581	8.35241	2.34642e-303	6.64819e-302	nucleobase:cation symporter-2 family protein
	BBPR_RS07925	-2.02533	1.21655	0.00707078	0.0102261	hypothetical protein
	BBPR_RS07755	-2.05373	3.0436	5.96238e-11	1.44052e-10	tRNA-Ser
	BBPR_RS08095	-2.05782	9.98925	0	0	50S ribosomal protein L7/L12
	BBPR_RS05610	-2.07911	8.55016	0	0	VanZ family protein
	BBPR_RS06755	-2.08656	6.28963	8.82029e-87	7.74363e-86	hypothetical protein
	BBPR_RS06760	-2.09041	7.40103	5.7373e-177	9.16988e-176	S-ribosylhomocysteine lyase
	BBPR_RS09910	-2.09262	1.80593	8.18808e-05	0.000136834	hypothetical protein
	BBPR_RS01490	-2.11249	6.18464	4.26867e-81	3.51648e-80	TetR/AcrR family transcriptional regulator
	BBPR_RS05285	-2.15008	7.63818	3.24901e-215	6.46346e-214	M15 family metallopeptidase
	BBPR_RS06095	-2.25738	8.70839	0	0	ABC transporter ATP-binding protein
	BBPR_RS07045	-2.29564	4.28236	1.48812e-28	6.02335e-28	DapH/DapD/GlmU-related protein
	BBPR_RS06745	-2.30608	8.07343	0	0	alanine racemase
	BBPR_RS07360	-2.3501	2.89809	2.84628e-11	6.95758e-11	tRNA-Phe
	BBPR_RS08325	-2.37596	5.98514	9.13872e-91	8.3363e-90	biotin transporter BioY
	BBPR_RS06090	-2.49101	8.74425	0	0	FtsX-like permease family protein
B. bifidum PRL2010 luxS::pFREM30 exposed to B. bifidum PRL2010 wt	BBPR_RS08820	-2.5411	6.11852	3.29382e-180	1.02822e-178	signal recognition particle sRNA small type
	BBPR_RS07705	2.3991	4.00516	2.33154e-36	1.61143e-35	AURKAIP1/COX24 domain-containing protein
	BBPR_RS00790	2.16149	6.34446	3.9408e-160	1.02516e-158	uracil phosphoribosyltransferase
	BBPR_RS04585	2.03333	6.12533	3.67099e-123	7.23765e-122	hypothetical protein
	BBPR_RS04465	2.0326	3.75844	2.44242e-24	1.25677e-23	hypothetical protein
	BBPR_RS09855	1.90487	7.4481	7.26628e-282	4.53658e-280	helix-turn-helix transcriptional regulator
	BBPR_RS01600	1.87426	1.32567	0.000294077	0.000538949	hypothetical protein
	BBPR_RS04515	1.78504	2.5326	1.21596e-08	3.16319e-08	hypothetical protein
	BBPR_RS04455	1.76231	3.84577	4.33803e-20	1.93455e-19	hypothetical protein
	BBPR_RS08550	1.65217	3.08928	9.04811e-11	2.6509e-10	hypothetical protein
	BBPR_RS08910	1.5762	5.49385	3.73369e-53	3.58626e-52	DUF4244 domain-containing protein
	BBPR_RS09665	1.57186	4.26945	7.58405e-23	3.67052e-22	hypothetical protein
	BBPR_RS04670	1.53277	1.25156	0.00509764	0.00807774	hypothetical protein
	BBPR_RS02540	1.51336	7.98698	1.43954e-299	1.0785e-297	helix-turn-helix transcriptional regulator
	BBPR_RS00700	1.51064	7.01072	3.87164e-140	8.73684e-139	polysaccharide deacetylase family protein
	BBPR_RS04675	1.50777	2.29561	4.93535e-06	1.06866e-05	phage holin
	BBPR_RS04430	1.47782	3.30024	7.59149e-11	2.24272e-10	hypothetical protein
	BBPR_RS09740	1.47429	2.08005	8.21592e-05	0.000159456	hypothetical protein
	BBPR_RS07800	1.44989	8.21209	0	0	50S ribosomal protein L36
	BBPR_RS09645	1.42616	1.98045	0.000166042	0.000312559	hypothetical protein
	BBPR_RS04520	1.42181	2.85331	8.81754e-08	2.17306e-07	hypothetical protein
	BBPR_RS04450	1.40106	3.25747	9.25872e-10	2.59605e-09	hypothetical protein
	BBPR_RS01610	1.36868	6.67124	3.80545e-94	5.8423e-93	recombinase family protein
	BBPR_RS06620	1.31018	4.94816	1.51372e-26	8.29008e-26	phosphoribosylamine--glycine ligase
	BBPR_RS01375	1.28983	3.92948	2.50534e-13	8.20369e-13	excisionase
	BBPR_RS09370	1.27413	3.62684	7.7353e-11	2.27844e-10	hypothetical protein
	BBPR_RS04370	1.26327	4.3308	2.3905e-16	9.10043e-16	hypothetical protein
	BBPR_RS04535	1.20526	4.96394	2.76208e-23	1.36141e-22	type II toxin-antitoxin system HicA family toxin
	BBPR_RS00925	1.19982	3.29812	1.32409e-07	3.22501e-07	TnpV protein
	BBPR_RS08405	1.19933	5.21594	4.78211e-27	2.63438e-26	BrnT family toxin
	BBPR_RS04975	1.1974	3.758	1.85646e-10	5.35769e-10	hypothetical protein
	BBPR_RS09630	1.19677	4.1739	1.15167e-13	3.81108e-13	hypothetical protein
	BBPR_RS05985	1.18215	2.87381	6.81642e-06	1.45246e-05	helix-turn-helix transcriptional regulator
	BBPR_RS00080	1.18052	4.33335	4.05411e-15	1.46026e-14	DUF4160 domain-containing protein
	BBPR_RS07245	1.17154	5.34612	1.36578e-28	7.84694e-28	hypothetical protein
	BBPR_RS07095	1.16188	9.45611	0	0	GrpB family protein
	BBPR_RS04325	1.1604	10.2322	0	0	DUF5986 family protein
	BBPR_RS07425	1.15454	2.64654	4.52513e-05	8.94048e-05	hypothetical protein
	BBPR_RS01515	1.15369	6.15614	2.36253e-47	2.03918e-46	hypothetical protein
	BBPR_RS00895	1.1316	6.40281	8.58713e-56	8.50989e-55	restriction endonuclease subunit S
	BBPR_RS03930	1.12461	1.86298	0.00368996	0.00593245	mobilization protein
	BBPR_RS06970	1.12396	3.27321	4.81229e-07	1.12247e-06	single-stranded DNA-binding protein
	BBPR_RS08415	1.1149	4.42481	5.04305e-14	1.70192e-13	hypothetical protein
	BBPR_RS05445	1.10787	5.7089	8.86057e-33	5.56908e-32	ribosomal protein S18-alanine N-acetyltransferase
	BBPR_RS05685	1.09331	5.25769	2.59968e-24	1.33403e-23	hypothetical protein
	BBPR_RS04410	1.09069	7.13714	8.75721e-88	1.23325e-86	hypothetical protein
	BBPR_RS05020	1.07305	4.37764	3.4171e-13	1.11308e-12	phosphoribosyl-ATP diphosphatase
	BBPR_RS01595	1.05356	2.97207	2.19746e-05	4.43518e-05	ParA family protein
	BBPR_RS01310	1.04029	8.58834	3.26901e-223	1.49338e-221	preprotein translocase subunit SecE
	BBPR_RS04470	1.03611	2.1507	0.00264249	0.00434538	hypothetical protein
	BBPR_RS00915	1.02062	2.66854	0.000244217	0.000451103	relaxase/mobilization nuclease domain-containing protein
	BBPR_RS08780	1.02015	4.80505	6.7308e-16	2.51131e-15	Fic/DOC family N-terminal domain-containing protein
	BBPR_RS00440	1.00705	4.1507	6.17551e-10	1.7446e-09	IS3 family transposase
	BBPR_RS09130	-1.03595	8.15417	5.34411e-168	1.45065e-166	histidine phosphatase family protein
	BBPR_RS05775	-1.0368	7.25996	3.51383e-90	5.10186e-89	HD domain-containing protein
	BBPR_RS09125	-1.04472	5.01072	1.9583e-19	8.43197e-19	hypothetical protein
	BBPR_RS00945	-1.0467	1.75626	0.00985345	0.0152273	glycerophosphodiester phosphodiesterase
	BBPR_RS06770	-1.04738	9.93118	0	0	cystathionine gamma-synthase
	BBPR_RS00225	-1.09296	7.20808	2.42022e-96	3.87442e-95	OFA family MFS transporter
	BBPR_RS02745	-1.09385	7.7461	5.64512e-139	1.25873e-137	cation diffusion facilitator family transporter
	BBPR_RS06735	-1.09398	8.81076	1.5131e-290	1.01216e-288	DNA primase
	BBPR_RS02300	-1.12227	8.31078	1.12504e-216	4.58087e-215	endonuclease/exonuclease/phosphatase family protein
	BBPR_RS06705	-1.13654	7.30749	3.15983e-112	5.69074e-111	zinc-binding dehydrogenase
	BBPR_RS09460	-1.14337	5.72457	5.67437e-38	3.98056e-37	hypothetical protein
	BBPR_RS04600	-1.16355	3.54468	3.25554e-09	8.8116e-09	head fiber protein
	BBPR_RS01250	-1.20634	8.44433	2.10721e-270	1.16083e-268	ABC transporter ATP-binding protein
	BBPR_RS09455	-1.21759	4.19413	8.02309e-15	2.85689e-14	hypothetical protein
	BBPR_RS06760	-1.22065	7.44948	2.44043e-143	5.86015e-142	S-ribosylhomocysteine lyase
	BBPR_RS09115	-1.22737	9.40342	0	0	alkaline phosphatase
	BBPR_RS08580	-1.36368	5.40621	9.34614e-40	6.97423e-39	P-II family nitrogen regulator
	BBPR_RS05610	-1.4022	7.58298	1.2838e-200	4.45288e-199	VanZ family protein
	BBPR_RS07535	-1.46326	3.04674	1.6707e-09	4.62903e-09	hypothetical protein
	BBPR_RS09780	-1.46671	7.51607	1.20074e-207	4.68541e-206	hypothetical protein
	BBPR_RS06755	-1.47067	6.17858	1.4039e-81	1.8649e-80	hypothetical protein
	BBPR_RS06765	-1.50759	10.7598	0	0	RecQ family ATP-dependent DNA helicase
	BBPR_RS09600	-1.51416	0.942718	0.00813006	0.012703	LPXTG cell wall anchor domain-containing protein
	BBPR_RS06745	-1.54744	8.08688	0	0	alanine racemase
	BBPR_RS05285	-1.92702	6.88761	1.28002e-200	4.45288e-199	M15 family metallopeptidase
